# Supplementary material for: HSP110 Regulates the Assembly of the SWI/SNF Complex
Source: Cells. 2025 Jun 5;14(11):849. doi: 10.3390/cells14110849 (PMC12155415; doi:10.3390/cells14110849)
Supplement: Supplementary file 1 [file cells-14-00849-s001.zip]

Archive with 2 entries (2 files):
- cells-3632476-supplementary.xlsx
- Pointeau et al. Supplementary table 1.pdf
