# Supplementary material for: HSP110 Regulates the Assembly of the SWI/SNF Complex
Source: Cells. 2025 Jun 5;14(11):849. doi: 10.3390/cells14110849 (PMC12155415; doi:10.3390/cells14110849)
Supplement: Supplementary file 1 [file cells-14-00849-s001.zip › cells-3632476-supplementary.xlsx]

## Sheet: Proteomic data UT
																									Gene Ontology
																									Biological Process				Cellular Component				Molecular Function
accession	gene_name	samesets_accessions	subsets_accessions	description	protein_set_score	#sameset_protein_matches	#subset_protein_matches	coverage	MW	#sequences	#specific_sequences	#peptides	#specific_peptides	sequence	modifications	ptm_protein_positions	psm_score	calculated_mass	charge	experimental_moz	delta_moz	peptide_length	missed_cleavages	ptm_sites_confidence	Annotations	Description	Ancestors	Ancestor Tree	Annotations	Description	Ancestors	Ancestor Tree	Annotations	Description	Ancestors	Ancestor Tree
sp|O43150|ASAP2_HUMAN	ASAP2	sp|O43150|ASAP2_HUMAN; tr|A0A286YFG8|A0A286YFG8_HUMAN; tr|Q53RS3|Q53RS3_HUMAN		Arf-GAP with SH3 domain, ANK repeat and PH domain-containing protein 2 OS=Homo sapiens OX=9606 GN=ASAP2 PE=1 SV=3	38.77	3	0	0.8	111651	1	1	1	1	EIISEVQR			38,77	972523987	2	48726929	0,00002	8	0						GO:0005886 : plasma membrane || GO:0032580 : Golgi cisterna membrane	The membrane surrounding a cell that separates the cell from its external environment. It consists of a phospholipid bilayer and associated proteins. [ISBN:0716731363] || The lipid bilayer surrounding any of the thin, flattened compartments that form the central portion of the Golgi complex. [GOC:ecd, GOC:mah]	Golgi membrane [GO:0000139] || cellular_component [GO:0005575] || intracellular [GO:0005622] || cell [GO:0005623] || cytoplasm [GO:0005737] || Golgi apparatus [GO:0005794] || Golgi stack [GO:0005795] || plasma membrane [GO:0005886] || endomembrane system [GO:0012505] || membrane [GO:0016020] || organelle membrane [GO:0031090] || organelle subcompartment [GO:0031984] || Golgi cisterna [GO:0031985]…	http://amigo.geneontology.org/visualize?term_data_type=json&mode=amigo&term_data={%22GO%3A0005886%22%3A%7B%22fill%22%3A%22%23ffff66%22%2C%22font%22%3A%22black%22%7D,%22GO%3A0032580%22%3A%7B%22fill%22%3A%22%23ffff66%22%2C%22font%22%3A%22black%22%7D}&format=png&mode=basic&term_data_type=json	GO:0005096 : GTPase activator activity || GO:0046872 : metal ion binding	Binds to and increases the activity of a GTPase, an enzyme that catalyzes the hydrolysis of GTP. [GOC:mah] || Interacting selectively and non-covalently with any metal ion. [GOC:ai]	molecular_function [GO:0003674] || GTPase activator activity [GO:0005096] || binding [GO:0005488] || enzyme activator activity [GO:0008047] || enzyme regulator activity [GO:0030234] || GTPase regulator activity [GO:0030695] || ion binding [GO:0043167] || cation binding [GO:0043169] || metal ion binding [GO:0046872] || nucleoside-triphosphatase regulator activity [GO:0060589] || molecular function…	http://amigo.geneontology.org/visualize?term_data_type=json&mode=amigo&term_data={%22GO%3A0005096%22%3A%7B%22fill%22%3A%22%23ffff66%22%2C%22font%22%3A%22black%22%7D,%22GO%3A0046872%22%3A%7B%22fill%22%3A%22%23ffff66%22%2C%22font%22%3A%22black%22%7D}&format=png&mode=basic&term_data_type=json		Gene Onthology est une base de donnée d'annotations fonctionnelles attribuées à des gènes, transcripts et protéines associées. Ces annotations sont divisées en 3 grandes familles : processus biologique, composant cellulaire et fonction moléculaire. A chaque annotation est attribué un niveau de spécificité, et les relations entre les annotations (inclusion, régulation, etc) forment un réseau acycl…
sp|O95716|RAB3D_HUMAN	RAB3D	sp|O95716|RAB3D_HUMAN; sp|P20336|RAB3A_HUMAN; sp|P20337|RAB3B_HUMAN; sp|P20338|RAB4A_HUMAN; sp|P61006|RAB8A_HUMAN; sp|P61018|RAB4B_HUMAN; sp|P61026|RAB10_HUMAN; sp|P61106|RAB14_HUMAN; sp|P62820|RAB1A_HUMAN; sp|Q15286|RAB35_HUMAN; sp|Q15771|RAB30_HUMAN; sp|Q6IQ22|RAB12_HUMAN; sp|Q86YS6|RAB43_HUMAN; sp|Q92928|RAB1C_HUMAN; sp|Q92930|RAB8B_HUMAN; sp|Q96AX2|RAB37_HUMAN; sp|Q96DA2|RB39B_HUMAN; sp|Q96E1…		Ras-related protein Rab-3D OS=Homo sapiens OX=9606 GN=RAB3D PE=1 SV=1	33.06	65	0	5.02	24267	1	1	1	1	LQIWDTAGQER			33,06	1315652054	2	65883301	-0,000293	11	0		GO:0000045 : autophagosome assembly || GO:0000281 : mitotic cytokinesis || GO:0001778 : plasma membrane repair || GO:0003016 : respiratory system process || GO:0006661 : phosphatidylinositol biosynthetic process || GO:0006886 : intracellular protein transport || GO:0006887 : exocytosis || GO:0006888 : endoplasmic reticulum to Golgi vesicle-mediated transport || GO:0006890 : retrograde vesicle-med…	The formation of a double membrane-bounded structure, the autophagosome, that occurs when a specialized membrane sac, called the isolation membrane, starts to enclose a portion of the cytoplasm. [GOC:autophagy, PMID:9412464] || A cell cycle process that results in the division of the cytoplasm of a cell after mitosis, resulting in the separation of the original cell into two daughter cells. [GOC:…	reproduction [GO:0000003] || autophagosome assembly [GO:0000045] || mitotic cell cycle [GO:0000278] || mitotic cytokinesis [GO:0000281] || cell morphogenesis [GO:0000902] || cell morphogenesis involved in differentiation [GO:0000904] || cytokinesis [GO:0000910] || neurotransmitter uptake [GO:0001504] || regulation of neurotransmitter levels [GO:0001505] || morphogenesis of a polarized epithelium …	http://amigo.geneontology.org/visualize?term_data_type=json&mode=amigo&term_data={%22GO%3A0000045%22%3A%7B%22fill%22%3A%22%23ffff66%22%2C%22font%22%3A%22black%22%7D,%22GO%3A0000281%22%3A%7B%22fill%22%3A%22%23ffff66%22%2C%22font%22%3A%22black%22%7D,%22GO%3A0001778%22%3A%7B%22fill%22%3A%22%23ffff66%22%2C%22font%22%3A%22black%22%7D,%22GO%3A0003016%22%3A%7B%22fill%22%3A%22%23ffff66%22%2C%22font%22%3A…	GO:0000139 : Golgi membrane || GO:0001669 : acrosomal vesicle || GO:0005622 : intracellular || GO:0005654 : nucleoplasm || GO:0005737 : cytoplasm || GO:0005764 : lysosome || GO:0005765 : lysosomal membrane || GO:0005768 : endosome || GO:0005769 : early endosome || GO:0005770 : late endosome || GO:0005776 : autophagosome || GO:0005778 : peroxisomal membrane || GO:0005789 : endoplasmic reticulum me…	The lipid bilayer surrounding any of the compartments of the Golgi apparatus. [GOC:mah] || A structure in the head of a spermatozoon that contains acid hydrolases, and is concerned with the breakdown of the outer membrane of the ovum during fertilization. It lies just beneath the plasma membrane and is derived from the lysosome. [ISBN:0124325653, ISBN:0198506732] || The living contents of a cell;…	Golgi membrane [GO:0000139] || lytic vacuole [GO:0000323] || phagophore assembly site [GO:0000407] || acrosomal vesicle [GO:0001669] || cellular_component [GO:0005575] || extracellular region [GO:0005576] || extracellular space [GO:0005615] || intracellular [GO:0005622] || cell [GO:0005623] || nucleus [GO:0005634] || nucleoplasm [GO:0005654] || cytoplasm [GO:0005737] || lysosome [GO:0005764] || l…	http://amigo.geneontology.org/visualize?term_data_type=json&mode=amigo&term_data={%22GO%3A0000139%22%3A%7B%22fill%22%3A%22%23ffff66%22%2C%22font%22%3A%22black%22%7D,%22GO%3A0001669%22%3A%7B%22fill%22%3A%22%23ffff66%22%2C%22font%22%3A%22black%22%7D,%22GO%3A0005622%22%3A%7B%22fill%22%3A%22%23ffff66%22%2C%22font%22%3A%22black%22%7D,%22GO%3A0005654%22%3A%7B%22fill%22%3A%22%23ffff66%22%2C%22font%22%3A…	GO:0001671 : ATPase activator activity || GO:0003924 : GTPase activity || GO:0005102 : signaling receptor binding || GO:0005525 : GTP binding || GO:0005546 : phosphatidylinositol-4,5-bisphosphate binding || GO:0008022 : protein C-terminus binding || GO:0017137 : Rab GTPase binding || GO:0019003 : GDP binding || GO:0019901 : protein kinase binding || GO:0019905 : syntaxin binding || GO:0030742 : G…	Binds to and increases the ATP hydrolysis activity of an ATPase. [GOC:ajp] || Catalysis of the reaction: GTP + H2O = GDP + phosphate. [ISBN:0198547684] || Interacting selectively and non-covalently with one or more specific sites on a receptor molecule, a macromolecule that undergoes combination with a hormone, neurotransmitter, drug or intracellular messenger to initiate a change in cell functio…	SNARE binding [GO:0000149] || nucleotide binding [GO:0000166] || ATPase activator activity [GO:0001671] || nucleoside binding [GO:0001882] || purine nucleoside binding [GO:0001883] || molecular_function [GO:0003674] || catalytic activity [GO:0003824] || GTPase activity [GO:0003924] || signaling receptor binding [GO:0005102] || binding [GO:0005488] || protein binding [GO:0005515] || GTP binding [G…	http://amigo.geneontology.org/visualize?term_data_type=json&mode=amigo&term_data={%22GO%3A0001671%22%3A%7B%22fill%22%3A%22%23ffff66%22%2C%22font%22%3A%22black%22%7D,%22GO%3A0003924%22%3A%7B%22fill%22%3A%22%23ffff66%22%2C%22font%22%3A%22black%22%7D,%22GO%3A0005102%22%3A%7B%22fill%22%3A%22%23ffff66%22%2C%22font%22%3A%22black%22%7D,%22GO%3A0005525%22%3A%7B%22fill%22%3A%22%23ffff66%22%2C%22font%22%3A…
sp|P02768|ALBU_HUMAN	ALB	sp|P02768|ALBU_HUMAN; tr|A0A087WWT3|A0A087WWT3_HUMAN; tr|A0A0C4DGB6|A0A0C4DGB6_HUMAN; tr|A8K9P0|A8K9P0_HUMAN; tr|B2RBS8|B2RBS8_HUMAN; tr|B4DPP6|B4DPP6_HUMAN; tr|B4DPR2|B4DPR2_HUMAN; tr|B7WNR0|B7WNR0_HUMAN; tr|C9JKR2|C9JKR2_HUMAN; tr|D6RHD5|D6RHD5_HUMAN; tr|F6KPG5|F6KPG5_HUMAN; tr|H0YA55|H0YA55_HUMAN	tr|Q56G89|Q56G89_HUMAN	Serum albumin OS=Homo sapiens OX=9606 GN=ALB PE=1 SV=2	129.27	12	1	3.94	69367	2	2	2	2	CCTESLVNR;KVPQVSTPTLVEVSR	Carbamidomethyl (C1); Carbamidomethyl (C2)	Carbamidomethyl (C500); Carbamidomethyl (C501)	44,1;85,17	1137,490677;1638,930481	2;3	569,75214;547,31757	-0,000475;0,000134	9;15	0;1		GO:0001895 : retina homeostasis || GO:0002576 : platelet degranulation || GO:0006898 : receptor-mediated endocytosis || GO:0009267 : cellular response to starvation || GO:0032460 : negative regulation of protein oligomerization || GO:0034375 : high-density lipoprotein particle remodeling || GO:0043066 : negative regulation of apoptotic process || GO:0043069 : negative regulation of programmed cel…	A tissue homeostatic process involved in the maintenance of an internal equilibrium within the retina of the eye, including control of cellular proliferation and death and control of metabolic function. [GOC:add, GOC:dph, GOC:tb, PMID:15365173, PMID:15365178] || The regulated exocytosis of secretory granules containing preformed mediators such as histamine and serotonin by a platelet. [GOC:add] |…	tissue homeostasis [GO:0001894] || retina homeostasis [GO:0001895] || platelet degranulation [GO:0002576] || cellular protein modification process [GO:0006464] || nitrogen compound metabolic process [GO:0006807] || transport [GO:0006810] || exocytosis [GO:0006887] || endocytosis [GO:0006897] || receptor-mediated endocytosis [GO:0006898] || apoptotic process [GO:0006915] || response to stress [GO:…	http://amigo.geneontology.org/visualize?term_data_type=json&mode=amigo&term_data={%22GO%3A0001895%22%3A%7B%22fill%22%3A%22%23ffff66%22%2C%22font%22%3A%22black%22%7D,%22GO%3A0002576%22%3A%7B%22fill%22%3A%22%23ffff66%22%2C%22font%22%3A%22black%22%7D,%22GO%3A0006898%22%3A%7B%22fill%22%3A%22%23ffff66%22%2C%22font%22%3A%22black%22%7D,%22GO%3A0009267%22%3A%7B%22fill%22%3A%22%23ffff66%22%2C%22font%22%3A…	GO:0005576 : extracellular region || GO:0005615 : extracellular space || GO:0005634 : nucleus || GO:0005783 : endoplasmic reticulum || GO:0005788 : endoplasmic reticulum lumen || GO:0005794 : Golgi apparatus || GO:0031093 : platelet alpha granule lumen || GO:0032991 : protein-containing complex || GO:0070062 : extracellular exosome || GO:0072562 : blood microparticle	The space external to the outermost structure of a cell. For cells without external protective or external encapsulating structures this refers to space outside of the plasma membrane. This term covers the host cell environment outside an intracellular parasite. [GOC:go_curators] || That part of a multicellular organism outside the cells proper, usually taken to be outside the plasma membranes, a…	cellular_component [GO:0005575] || extracellular region [GO:0005576] || extracellular space [GO:0005615] || intracellular [GO:0005622] || cell [GO:0005623] || nucleus [GO:0005634] || cytoplasm [GO:0005737] || endoplasmic reticulum [GO:0005783] || endoplasmic reticulum lumen [GO:0005788] || Golgi apparatus [GO:0005794] || endomembrane system [GO:0012505] || secretory granule [GO:0030141] || platel…	http://amigo.geneontology.org/visualize?term_data_type=json&mode=amigo&term_data={%22GO%3A0005576%22%3A%7B%22fill%22%3A%22%23ffff66%22%2C%22font%22%3A%22black%22%7D,%22GO%3A0005615%22%3A%7B%22fill%22%3A%22%23ffff66%22%2C%22font%22%3A%22black%22%7D,%22GO%3A0005634%22%3A%7B%22fill%22%3A%22%23ffff66%22%2C%22font%22%3A%22black%22%7D,%22GO%3A0005783%22%3A%7B%22fill%22%3A%22%23ffff66%22%2C%22font%22%3A…	GO:0003677 : DNA binding || GO:0005504 : fatty acid binding || GO:0005507 : copper ion binding || GO:0008144 : drug binding || GO:0015643 : toxic substance binding || GO:0016209 : antioxidant activity || GO:0030170 : pyridoxal phosphate binding || GO:0042802 : identical protein binding || GO:0051087 : chaperone binding || GO:0140272 : exogenous protein binding	Any molecular function by which a gene product interacts selectively and non-covalently with DNA (deoxyribonucleic acid). [GOC:dph, GOC:jl, GOC:tb, GOC:vw] || Interacting selectively and non-covalently with fatty acids, aliphatic monocarboxylic acids liberated from naturally occurring fats and oils by hydrolysis. [ISBN:0198506732] || Interacting selectively and non-covalently with copper (Cu) ion…	molecular_function [GO:0003674] || nucleic acid binding [GO:0003676] || DNA binding [GO:0003677] || binding [GO:0005488] || fatty acid binding [GO:0005504] || copper ion binding [GO:0005507] || protein binding [GO:0005515] || drug binding [GO:0008144] || lipid binding [GO:0008289] || toxic substance binding [GO:0015643] || antioxidant activity [GO:0016209] || vitamin binding [GO:0019842] || pyrid…	http://amigo.geneontology.org/visualize?term_data_type=json&mode=amigo&term_data={%22GO%3A0003677%22%3A%7B%22fill%22%3A%22%23ffff66%22%2C%22font%22%3A%22black%22%7D,%22GO%3A0005504%22%3A%7B%22fill%22%3A%22%23ffff66%22%2C%22font%22%3A%22black%22%7D,%22GO%3A0005507%22%3A%7B%22fill%22%3A%22%23ffff66%22%2C%22font%22%3A%22black%22%7D,%22GO%3A0008144%22%3A%7B%22fill%22%3A%22%23ffff66%22%2C%22font%22%3A…
sp|P05141|ADT2_HUMAN	SLC25A5	sp|P05141|ADT2_HUMAN; sp|P12236|ADT3_HUMAN; tr|Q59EI9|Q59EI9_HUMAN; tr|Q6I9V5|Q6I9V5_HUMAN; tr|Q6NVC0|Q6NVC0_HUMAN		ADP/ATP translocase 2 OS=Homo sapiens OX=9606 GN=SLC25A5 PE=1 SV=7	34.36	5	0	3.02	32852	1	1	1	1	EQGVLSFWR			34,36	1120566544	2	56129059	0,000042	9	0		GO:0006626 : protein targeting to mitochondrion || GO:0006915 : apoptotic process || GO:0007059 : chromosome segregation || GO:0008284 : positive regulation of cell population proliferation || GO:0016032 : viral process || GO:0046730 : induction of host immune response by virus || GO:0050796 : regulation of insulin secretion || GO:1901029 : negative regulation of mitochondrial outer membrane perm…	The process of directing proteins towards and into the mitochondrion, usually mediated by mitochondrial proteins that recognize signals contained within the imported protein. [GOC:mcc, ISBN:0716731363] || A programmed cell death process which begins when a cell receives an internal (e.g. DNA damage) or external signal (e.g. an extracellular death ligand), and proceeds through a series of biochemi…	peptide secretion [GO:0002790] || regulation of peptide secretion [GO:0002791] || protein targeting [GO:0006605] || protein targeting to mitochondrion [GO:0006626] || transport [GO:0006810] || mitochondrial transport [GO:0006839] || intracellular protein transport [GO:0006886] || apoptotic process [GO:0006915] || response to stress [GO:0006950] || defense response [GO:0006952] || organelle organi…	http://amigo.geneontology.org/visualize?term_data_type=json&mode=amigo&term_data={%22GO%3A0006626%22%3A%7B%22fill%22%3A%22%23ffff66%22%2C%22font%22%3A%22black%22%7D,%22GO%3A0006915%22%3A%7B%22fill%22%3A%22%23ffff66%22%2C%22font%22%3A%22black%22%7D,%22GO%3A0007059%22%3A%7B%22fill%22%3A%22%23ffff66%22%2C%22font%22%3A%22black%22%7D,%22GO%3A0008284%22%3A%7B%22fill%22%3A%22%23ffff66%22%2C%22font%22%3A…	GO:0005634 : nucleus || GO:0005739 : mitochondrion || GO:0005743 : mitochondrial inner membrane || GO:0005744 : TIM23 mitochondrial import inner membrane translocase complex || GO:0005887 : integral component of plasma membrane || GO:0016020 : membrane || GO:0016021 : integral component of membrane || GO:0042645 : mitochondrial nucleoid || GO:0045121 : membrane raft || GO:0071817 : MMXD complex	A membrane-bounded organelle of eukaryotic cells in which chromosomes are housed and replicated. In most cells, the nucleus contains all of the cell's chromosomes except the organellar chromosomes, and is the site of RNA synthesis and processing. In some species, or in specialized cell types, RNA metabolism or DNA replication may be absent. [GOC:go_curators] || A semiautonomous, self replicating …	cellular_component [GO:0005575] || intracellular [GO:0005622] || cell [GO:0005623] || nucleus [GO:0005634] || cytoplasm [GO:0005737] || mitochondrion [GO:0005739] || mitochondrial envelope [GO:0005740] || mitochondrial inner membrane [GO:0005743] || TIM23 mitochondrial import inner membrane translocase complex [GO:0005744] || mitochondrial matrix [GO:0005759] || spindle [GO:0005819] || cytoskelet…	http://amigo.geneontology.org/visualize?term_data_type=json&mode=amigo&term_data={%22GO%3A0005634%22%3A%7B%22fill%22%3A%22%23ffff66%22%2C%22font%22%3A%22black%22%7D,%22GO%3A0005739%22%3A%7B%22fill%22%3A%22%23ffff66%22%2C%22font%22%3A%22black%22%7D,%22GO%3A0005743%22%3A%7B%22fill%22%3A%22%23ffff66%22%2C%22font%22%3A%22black%22%7D,%22GO%3A0005744%22%3A%7B%22fill%22%3A%22%23ffff66%22%2C%22font%22%3A…	GO:0003723 : RNA binding || GO:0005471 : ATP:ADP antiporter activity || GO:0015207 : adenine transmembrane transporter activity || GO:0031625 : ubiquitin protein ligase binding	Interacting selectively and non-covalently with an RNA molecule or a portion thereof. [GOC:jl, GOC:mah] || Catalysis of the reaction: ATP(out) + ADP(in) = ATP(in) + ADP(out). [TC:2.A.29.1.1] || Enables the transfer of adenine, 6-aminopurine, from one side of a membrane to the other. [GOC:go_curators] || Interacting selectively and non-covalently with a ubiquitin protein ligase enzyme, any of the …	adenine nucleotide transmembrane transporter activity [GO:0000295] || molecular_function [GO:0003674] || nucleic acid binding [GO:0003676] || RNA binding [GO:0003723] || transporter activity [GO:0005215] || purine nucleobase transmembrane transporter activity [GO:0005345] || purine ribonucleotide transmembrane transporter activity [GO:0005346] || ATP transmembrane transporter activity [GO:0005347…	http://amigo.geneontology.org/visualize?term_data_type=json&mode=amigo&term_data={%22GO%3A0003723%22%3A%7B%22fill%22%3A%22%23ffff66%22%2C%22font%22%3A%22black%22%7D,%22GO%3A0005471%22%3A%7B%22fill%22%3A%22%23ffff66%22%2C%22font%22%3A%22black%22%7D,%22GO%3A0015207%22%3A%7B%22fill%22%3A%22%23ffff66%22%2C%22font%22%3A%22black%22%7D,%22GO%3A0031625%22%3A%7B%22fill%22%3A%22%23ffff66%22%2C%22font%22%3A…
sp|P06748|NPM_HUMAN	NPM1	sp|P06748|NPM_HUMAN; tr|A0A024R3V9|A0A024R3V9_HUMAN; tr|A0A0S2Z491|A0A0S2Z491_HUMAN; tr|A0A0S2Z4G7|A0A0S2Z4G7_HUMAN; tr|A0A140VJQ2|A0A140VJQ2_HUMAN; tr|A4ZU86|A4ZU86_HUMAN; tr|Q9BTI9|Q9BTI9_HUMAN; tr|Q9NX34|Q9NX34_HUMAN		Nucleophosmin OS=Homo sapiens OX=9606 GN=NPM1 PE=1 SV=2	42.82	8	0	3.06	32575	1	1	1	1	GPSSVEDIK			42,82	93046582	2	46624017	-0,000016	9	0		GO:0000055 : ribosomal large subunit export from nucleus || GO:0000056 : ribosomal small subunit export from nucleus || GO:0006281 : DNA repair || GO:0006334 : nucleosome assembly || GO:0006338 : chromatin remodeling || GO:0006357 : regulation of transcription by RNA polymerase II || GO:0006407 : rRNA export from nucleus || GO:0006886 : intracellular protein transport || GO:0006913 : nucleocytopl…	The directed movement of a ribosomal large subunit from the nucleus into the cytoplasm. [GOC:mah] || The directed movement of a ribosomal small subunit from the nucleus into the cytoplasm. [GOC:mah] || The process of restoring DNA after damage. Genomes are subject to damage by chemical and physical agents in the environment (e.g. UV and ionizing radiations, chemical mutagens, fungal and bacterial…	ribosomal subunit export from nucleus [GO:0000054] || ribosomal large subunit export from nucleus [GO:0000055] || ribosomal small subunit export from nucleus [GO:0000056] || microtubule cytoskeleton organization [GO:0000226] || regulation of protein phosphorylation [GO:0001932] || negative regulation of protein phosphorylation [GO:0001933] || nucleobase-containing compound metabolic process [GO:0…	http://amigo.geneontology.org/visualize?term_data_type=json&mode=amigo&term_data={%22GO%3A0000055%22%3A%7B%22fill%22%3A%22%23ffff66%22%2C%22font%22%3A%22black%22%7D,%22GO%3A0000056%22%3A%7B%22fill%22%3A%22%23ffff66%22%2C%22font%22%3A%22black%22%7D,%22GO%3A0006281%22%3A%7B%22fill%22%3A%22%23ffff66%22%2C%22font%22%3A%22black%22%7D,%22GO%3A0006334%22%3A%7B%22fill%22%3A%22%23ffff66%22%2C%22font%22%3A…	GO:0005634 : nucleus || GO:0005654 : nucleoplasm || GO:0005730 : nucleolus || GO:0005737 : cytoplasm || GO:0005813 : centrosome || GO:0005829 : cytosol || GO:0005925 : focal adhesion || GO:0016020 : membrane || GO:0031616 : spindle pole centrosome || GO:0032991 : protein-containing complex || GO:0032993 : protein-DNA complex || GO:1990904 : ribonucleoprotein complex	A membrane-bounded organelle of eukaryotic cells in which chromosomes are housed and replicated. In most cells, the nucleus contains all of the cell's chromosomes except the organellar chromosomes, and is the site of RNA synthesis and processing. In some species, or in specialized cell types, RNA metabolism or DNA replication may be absent. [GOC:go_curators] || That part of the nuclear content ot…	spindle pole [GO:0000922] || cellular_component [GO:0005575] || intracellular [GO:0005622] || cell [GO:0005623] || nucleus [GO:0005634] || nucleoplasm [GO:0005654] || nucleolus [GO:0005730] || cytoplasm [GO:0005737] || centrosome [GO:0005813] || microtubule organizing center [GO:0005815] || spindle [GO:0005819] || cytosol [GO:0005829] || cytoskeleton [GO:0005856] || adherens junction [GO:0005912]…	http://amigo.geneontology.org/visualize?term_data_type=json&mode=amigo&term_data={%22GO%3A0005634%22%3A%7B%22fill%22%3A%22%23ffff66%22%2C%22font%22%3A%22black%22%7D,%22GO%3A0005654%22%3A%7B%22fill%22%3A%22%23ffff66%22%2C%22font%22%3A%22black%22%7D,%22GO%3A0005730%22%3A%7B%22fill%22%3A%22%23ffff66%22%2C%22font%22%3A%22black%22%7D,%22GO%3A0005737%22%3A%7B%22fill%22%3A%22%23ffff66%22%2C%22font%22%3A…	GO:0001047 : core promoter binding || GO:0003676 : nucleic acid binding || GO:0003682 : chromatin binding || GO:0003713 : transcription coactivator activity || GO:0003723 : RNA binding || GO:0004860 : protein kinase inhibitor activity || GO:0008134 : transcription factor binding || GO:0019901 : protein kinase binding || GO:0030957 : Tat protein binding || GO:0033613 : activating transcription fac…	Interacting selectively and non-covalently with the regulatory region composed of the transcription start site and binding sites for the basal transcription machinery. Binding may occur as a sequence specific interaction or as an interaction observed only once a factor has been recruited to the DNA by other factors. [GOC:txnOH] || Interacting selectively and non-covalently with any nucleic acid. …	core promoter binding [GO:0001047] || regulatory region nucleic acid binding [GO:0001067] || molecular_function [GO:0003674] || nucleic acid binding [GO:0003676] || DNA binding [GO:0003677] || chromatin binding [GO:0003682] || transcription coregulator activity [GO:0003712] || transcription coactivator activity [GO:0003713] || RNA binding [GO:0003723] || enzyme inhibitor activity [GO:0004857] || …	http://amigo.geneontology.org/visualize?term_data_type=json&mode=amigo&term_data={%22GO%3A0001047%22%3A%7B%22fill%22%3A%22%23ffff66%22%2C%22font%22%3A%22black%22%7D,%22GO%3A0003676%22%3A%7B%22fill%22%3A%22%23ffff66%22%2C%22font%22%3A%22black%22%7D,%22GO%3A0003682%22%3A%7B%22fill%22%3A%22%23ffff66%22%2C%22font%22%3A%22black%22%7D,%22GO%3A0003713%22%3A%7B%22fill%22%3A%22%23ffff66%22%2C%22font%22%3A…
sp|P07355|ANXA2_HUMAN	ANXA2	sp|P07355|ANXA2_HUMAN; tr|A0A024R5Z7|A0A024R5Z7_HUMAN; tr|B4DNH8|B4DNH8_HUMAN; tr|H0YKS4|H0YKS4_HUMAN; tr|H0YM50|H0YM50_HUMAN; tr|H0YMD0|H0YMD0_HUMAN; tr|H0YMM1|H0YMM1_HUMAN; tr|H0YMU9|H0YMU9_HUMAN; tr|H0YN42|H0YN42_HUMAN; tr|V9HW65|V9HW65_HUMAN	sp|A6NMY6|AXA2L_HUMAN; tr|B3KRQ1|B3KRQ1_HUMAN; tr|H0YKL9|H0YKL9_HUMAN; tr|H0YKV8|H0YKV8_HUMAN; tr|H0YKX9|H0YKX9_HUMAN; tr|H0YKZ7|H0YKZ7_HUMAN; tr|H0YL33|H0YL33_HUMAN; tr|H0YLE2|H0YLE2_HUMAN; tr|H0YLV6|H0YLV6_HUMAN; tr|H0YMT9|H0YMT9_HUMAN; tr|H0YMW4|H0YMW4_HUMAN; tr|H0YN28|H0YN28_HUMAN; tr|H0YN52|H0YN52_HUMAN; tr|H0YNA0|H0YNA0_HUMAN; tr|H0YNP5|H0YNP5_HUMAN	Annexin A2 OS=Homo sapiens OX=9606 GN=ANXA2 PE=1 SV=2	134.47	10	15	8.85	38604	3	3	3	3	QDIAFAYQR;TPAQYDASELK;TNQELQEINR			45,58;33,33;55,56	1110,545792;1221,587708;1243,615646	2;2;2	556,28003;611,80048;622,81433	-0,000142;-0,00065;-0,000769	9;11;10	0;0;0		GO:0001525 : angiogenesis || GO:0001765 : membrane raft assembly || GO:0001921 : positive regulation of receptor recycling || GO:0001934 : positive regulation of protein phosphorylation || GO:0003417 : growth plate cartilage development || GO:0006900 : vesicle budding from membrane || GO:0007589 : body fluid secretion || GO:0010755 : regulation of plasminogen activation || GO:0030199 : collagen f…	Blood vessel formation when new vessels emerge from the proliferation of pre-existing blood vessels. [ISBN:0878932453] || The aggregation, arrangement and bonding together of a set of components to form a membrane raft, a small (10-200 nm), heterogeneous, highly dynamic, sterol- and sphingolipid-enriched membrane domains that compartmentalizes cellular processes. [PMID:12648772, PMID:12803918, PM…	skeletal system development [GO:0001501] || angiogenesis [GO:0001525] || blood vessel development [GO:0001568] || membrane raft assembly [GO:0001765] || cell activation [GO:0001775] || receptor recycling [GO:0001881] || regulation of receptor recycling [GO:0001919] || positive regulation of receptor recycling [GO:0001921] || regulation of protein phosphorylation [GO:0001932] || positive regulatio…	http://amigo.geneontology.org/visualize?term_data_type=json&mode=amigo&term_data={%22GO%3A0001525%22%3A%7B%22fill%22%3A%22%23ffff66%22%2C%22font%22%3A%22black%22%7D,%22GO%3A0001765%22%3A%7B%22fill%22%3A%22%23ffff66%22%2C%22font%22%3A%22black%22%7D,%22GO%3A0001921%22%3A%7B%22fill%22%3A%22%23ffff66%22%2C%22font%22%3A%22black%22%7D,%22GO%3A0001934%22%3A%7B%22fill%22%3A%22%23ffff66%22%2C%22font%22%3A…	GO:0001726 : ruffle || GO:0005576 : extracellular region || GO:0005604 : basement membrane || GO:0005615 : extracellular space || GO:0005634 : nucleus || GO:0005737 : cytoplasm || GO:0005765 : lysosomal membrane || GO:0005768 : endosome || GO:0005769 : early endosome || GO:0005811 : lipid droplet || GO:0005829 : cytosol || GO:0005886 : plasma membrane || GO:0005913 : cell-cell adherens junction |…	Projection at the leading edge of a crawling cell; the protrusions are supported by a microfilament meshwork. [ISBN:0124325653] || The space external to the outermost structure of a cell. For cells without external protective or external encapsulating structures this refers to space outside of the plasma membrane. This term covers the host cell environment outside an intracellular parasite. [GOC:…	lytic vacuole [GO:0000323] || ruffle [GO:0001726] || cellular_component [GO:0005575] || extracellular region [GO:0005576] || basement membrane [GO:0005604] || extracellular space [GO:0005615] || intracellular [GO:0005622] || cell [GO:0005623] || nucleus [GO:0005634] || cytoplasm [GO:0005737] || lysosome [GO:0005764] || lysosomal membrane [GO:0005765] || primary lysosome [GO:0005766] || endosome […	http://amigo.geneontology.org/visualize?term_data_type=json&mode=amigo&term_data={%22GO%3A0001726%22%3A%7B%22fill%22%3A%22%23ffff66%22%2C%22font%22%3A%22black%22%7D,%22GO%3A0005576%22%3A%7B%22fill%22%3A%22%23ffff66%22%2C%22font%22%3A%22black%22%7D,%22GO%3A0005604%22%3A%7B%22fill%22%3A%22%23ffff66%22%2C%22font%22%3A%22black%22%7D,%22GO%3A0005615%22%3A%7B%22fill%22%3A%22%23ffff66%22%2C%22font%22%3A…	GO:0001786 : phosphatidylserine binding || GO:0002020 : protease binding || GO:0003723 : RNA binding || GO:0004859 : phospholipase inhibitor activity || GO:0005262 : calcium channel activity || GO:0005509 : calcium ion binding || GO:0005544 : calcium-dependent phospholipid binding || GO:0005546 : phosphatidylinositol-4,5-bisphosphate binding || GO:0008092 : cytoskeletal protein binding || GO:0017…	Interacting selectively and non-covalently with phosphatidylserine, a class of glycophospholipids in which a phosphatidyl group is esterified to the hydroxyl group of L-serine. [ISBN:0198506732, PMID:12000961] || Interacting selectively and non-covalently with any protease or peptidase. [GOC:hjd] || Interacting selectively and non-covalently with an RNA molecule or a portion thereof. [GOC:jl, GOC…	phosphatidylserine binding [GO:0001786] || protease binding [GO:0002020] || molecular_function [GO:0003674] || nucleic acid binding [GO:0003676] || RNA binding [GO:0003723] || enzyme inhibitor activity [GO:0004857] || phospholipase inhibitor activity [GO:0004859] || transporter activity [GO:0005215] || ion channel activity [GO:0005216] || voltage-gated ion channel activity [GO:0005244] || voltage…	http://amigo.geneontology.org/visualize?term_data_type=json&mode=amigo&term_data={%22GO%3A0001786%22%3A%7B%22fill%22%3A%22%23ffff66%22%2C%22font%22%3A%22black%22%7D,%22GO%3A0002020%22%3A%7B%22fill%22%3A%22%23ffff66%22%2C%22font%22%3A%22black%22%7D,%22GO%3A0003723%22%3A%7B%22fill%22%3A%22%23ffff66%22%2C%22font%22%3A%22black%22%7D,%22GO%3A0004859%22%3A%7B%22fill%22%3A%22%23ffff66%22%2C%22font%22%3A…
sp|P11940|PABP1_HUMAN	PABPC1	sp|P11940|PABP1_HUMAN; sp|Q4VXU2|PAP1L_HUMAN; sp|Q5JQF8|PAP1M_HUMAN; sp|Q9H361|PABP3_HUMAN; tr|A0A024R9C1|A0A024R9C1_HUMAN; tr|A0A024R9E2|A0A024R9E2_HUMAN; tr|A0A087WTT1|A0A087WTT1_HUMAN; tr|B3KT93|B3KT93_HUMAN; tr|B4DQX0|B4DQX0_HUMAN; tr|E5RFD8|E5RFD8_HUMAN; tr|E5RGC4|E5RGC4_HUMAN; tr|E5RH24|E5RH24_HUMAN; tr|E5RHG7|E5RHG7_HUMAN; tr|E5RJB9|E5RJB9_HUMAN; tr|E7ERJ7|E7ERJ7_HUMAN; tr|H0YBN4|H0YBN4_HU…		Polyadenylate-binding protein 1 OS=Homo sapiens OX=9606 GN=PABPC1 PE=1 SV=2	36.46	19	0	1.73	70671	1	1	1	1	FSPAGPILSIR			36,46	1156660431	2	5793374	-0,000091	11	0		GO:0000184 : nuclear-transcribed mRNA catabolic process, nonsense-mediated decay || GO:0000398 : mRNA splicing, via spliceosome || GO:0001556 : oocyte maturation || GO:0006338 : chromatin remodeling || GO:0006378 : mRNA polyadenylation || GO:0006413 : translational initiation || GO:0031047 : gene silencing by RNA || GO:0043488 : regulation of mRNA stability || GO:0045070 : positive regulation of …	The nonsense-mediated decay pathway for nuclear-transcribed mRNAs degrades mRNAs in which an amino-acid codon has changed to a nonsense codon; this prevents the translation of such mRNAs into truncated, and potentially harmful, proteins. [GOC:krc, GOC:ma, PMID:10025395] || The joining together of exons from one or more primary transcripts of messenger RNA (mRNA) and the excision of intron sequenc…	reproduction [GO:0000003] || nuclear-transcribed mRNA catabolic process, nonsense-mediated decay [GO:0000184] || nuclear-transcribed mRNA catabolic process, deadenylation-dependent decay [GO:0000288] || nuclear-transcribed mRNA poly(A) tail shortening [GO:0000289] || RNA splicing, via transesterification reactions [GO:0000375] || RNA splicing, via transesterification reactions with bulged adenosi…	http://amigo.geneontology.org/visualize?term_data_type=json&mode=amigo&term_data={%22GO%3A0000184%22%3A%7B%22fill%22%3A%22%23ffff66%22%2C%22font%22%3A%22black%22%7D,%22GO%3A0000398%22%3A%7B%22fill%22%3A%22%23ffff66%22%2C%22font%22%3A%22black%22%7D,%22GO%3A0001556%22%3A%7B%22fill%22%3A%22%23ffff66%22%2C%22font%22%3A%22black%22%7D,%22GO%3A0006338%22%3A%7B%22fill%22%3A%22%23ffff66%22%2C%22font%22%3A…	GO:0005634 : nucleus || GO:0005737 : cytoplasm || GO:0005829 : cytosol || GO:0005925 : focal adhesion || GO:0010494 : cytoplasmic stress granule || GO:0016020 : membrane || GO:0036464 : cytoplasmic ribonucleoprotein granule || GO:0070062 : extracellular exosome || GO:0071013 : catalytic step 2 spliceosome || GO:1990904 : ribonucleoprotein complex	A membrane-bounded organelle of eukaryotic cells in which chromosomes are housed and replicated. In most cells, the nucleus contains all of the cell's chromosomes except the organellar chromosomes, and is the site of RNA synthesis and processing. In some species, or in specialized cell types, RNA metabolism or DNA replication may be absent. [GOC:go_curators] || All of the contents of a cell exclu…	cellular_component [GO:0005575] || extracellular region [GO:0005576] || extracellular space [GO:0005615] || intracellular [GO:0005622] || cell [GO:0005623] || nucleus [GO:0005634] || spliceosomal complex [GO:0005681] || cytoplasm [GO:0005737] || cytosol [GO:0005829] || adherens junction [GO:0005912] || cell-substrate adherens junction [GO:0005924] || focal adhesion [GO:0005925] || cytoplasmic str…	http://amigo.geneontology.org/visualize?term_data_type=json&mode=amigo&term_data={%22GO%3A0005634%22%3A%7B%22fill%22%3A%22%23ffff66%22%2C%22font%22%3A%22black%22%7D,%22GO%3A0005737%22%3A%7B%22fill%22%3A%22%23ffff66%22%2C%22font%22%3A%22black%22%7D,%22GO%3A0005829%22%3A%7B%22fill%22%3A%22%23ffff66%22%2C%22font%22%3A%22black%22%7D,%22GO%3A0005925%22%3A%7B%22fill%22%3A%22%23ffff66%22%2C%22font%22%3A…	GO:0003723 : RNA binding || GO:0003730 : mRNA 3'-UTR binding || GO:0008022 : protein C-terminus binding || GO:0008143 : poly(A) binding || GO:0008266 : poly(U) RNA binding || GO:0008494 : translation activator activity	Interacting selectively and non-covalently with an RNA molecule or a portion thereof. [GOC:jl, GOC:mah] || Interacting selectively and non-covalently with the 3' untranslated region of an mRNA molecule. [GOC:mah] || Interacting selectively and non-covalently with a protein C-terminus, the end of any peptide chain at which the 1-carboxyl function of a constituent amino acid is not attached in pept…	molecular_function [GO:0003674] || nucleic acid binding [GO:0003676] || RNA binding [GO:0003723] || single-stranded RNA binding [GO:0003727] || mRNA binding [GO:0003729] || mRNA 3'-UTR binding [GO:0003730] || binding [GO:0005488] || protein binding [GO:0005515] || protein C-terminus binding [GO:0008022] || poly(A) binding [GO:0008143] || poly-pyrimidine tract binding [GO:0008187] || poly(U) RNA b…	http://amigo.geneontology.org/visualize?term_data_type=json&mode=amigo&term_data={%22GO%3A0003723%22%3A%7B%22fill%22%3A%22%23ffff66%22%2C%22font%22%3A%22black%22%7D,%22GO%3A0003730%22%3A%7B%22fill%22%3A%22%23ffff66%22%2C%22font%22%3A%22black%22%7D,%22GO%3A0008022%22%3A%7B%22fill%22%3A%22%23ffff66%22%2C%22font%22%3A%22black%22%7D,%22GO%3A0008143%22%3A%7B%22fill%22%3A%22%23ffff66%22%2C%22font%22%3A…
sp|P17844|DDX5_HUMAN	DDX5	sp|P17844|DDX5_HUMAN; tr|B4DN41|B4DN41_HUMAN; tr|B4DNG2|B4DNG2_HUMAN; tr|B5BUE6|B5BUE6_HUMAN; tr|J3KTA4|J3KTA4_HUMAN	sp|Q92841|DDX17_HUMAN; tr|A0A1W2PQ51|A0A1W2PQ51_HUMAN; tr|A0A1X7SBZ2|A0A1X7SBZ2_HUMAN; tr|B4DZQ7|B4DZQ7_HUMAN; tr|J3KRZ1|J3KRZ1_HUMAN; tr|J3QRQ7|J3QRQ7_HUMAN; tr|Q59E92|Q59E92_HUMAN; tr|Q59F66|Q59F66_HUMAN; tr|Q7Z2V5|Q7Z2V5_HUMAN	Probable ATP-dependent RNA helicase DDX5 OS=Homo sapiens OX=9606 GN=DDX5 PE=1 SV=1	74.52	5	9	3.42	69148	2	2	2	2	LLQLVEDR;GDGPICLVLAPTR	;Carbamidomethyl (C6)	;Carbamidomethyl (C170)	39,35;35,17	984,560379;1367,723129	2;2	493,28729;684,86884	-0,000175;0	8;13	0;0		GO:0000122 : negative regulation of transcription by RNA polymerase II || GO:0000380 : alternative mRNA splicing, via spliceosome || GO:0000381 : regulation of alternative mRNA splicing, via spliceosome || GO:0000398 : mRNA splicing, via spliceosome || GO:0000956 : nuclear-transcribed mRNA catabolic process || GO:0001837 : epithelial to mesenchymal transition || GO:0006357 : regulation of transcr…	Any process that stops, prevents, or reduces the frequency, rate or extent of transcription mediated by RNA polymerase II. [GOC:go_curators, GOC:txnOH] || The process of generating multiple mRNA molecules from a given set of exons by differential use of exons from the primary transcript(s) to form multiple mature mRNAs that vary in their exon composition. [GOC:krc, PMID:12110900] || Any process t…	negative regulation of transcription by RNA polymerase II [GO:0000122] || RNA splicing, via transesterification reactions [GO:0000375] || RNA splicing, via transesterification reactions with bulged adenosine as nucleophile [GO:0000377] || alternative mRNA splicing, via spliceosome [GO:0000380] || regulation of alternative mRNA splicing, via spliceosome [GO:0000381] || mRNA splicing, via spliceoso…	http://amigo.geneontology.org/visualize?term_data_type=json&mode=amigo&term_data={%22GO%3A0000122%22%3A%7B%22fill%22%3A%22%23ffff66%22%2C%22font%22%3A%22black%22%7D,%22GO%3A0000380%22%3A%7B%22fill%22%3A%22%23ffff66%22%2C%22font%22%3A%22black%22%7D,%22GO%3A0000381%22%3A%7B%22fill%22%3A%22%23ffff66%22%2C%22font%22%3A%22black%22%7D,%22GO%3A0000398%22%3A%7B%22fill%22%3A%22%23ffff66%22%2C%22font%22%3A…	GO:0005634 : nucleus || GO:0005654 : nucleoplasm || GO:0005730 : nucleolus || GO:0016020 : membrane || GO:0070062 : extracellular exosome || GO:0071013 : catalytic step 2 spliceosome || GO:1990904 : ribonucleoprotein complex	A membrane-bounded organelle of eukaryotic cells in which chromosomes are housed and replicated. In most cells, the nucleus contains all of the cell's chromosomes except the organellar chromosomes, and is the site of RNA synthesis and processing. In some species, or in specialized cell types, RNA metabolism or DNA replication may be absent. [GOC:go_curators] || That part of the nuclear content ot…	cellular_component [GO:0005575] || extracellular region [GO:0005576] || extracellular space [GO:0005615] || intracellular [GO:0005622] || cell [GO:0005623] || nucleus [GO:0005634] || nucleoplasm [GO:0005654] || spliceosomal complex [GO:0005681] || nucleolus [GO:0005730] || membrane [GO:0016020] || membrane-enclosed lumen [GO:0031974] || nuclear lumen [GO:0031981] || vesicle [GO:0031982] || protei…	http://amigo.geneontology.org/visualize?term_data_type=json&mode=amigo&term_data={%22GO%3A0005634%22%3A%7B%22fill%22%3A%22%23ffff66%22%2C%22font%22%3A%22black%22%7D,%22GO%3A0005654%22%3A%7B%22fill%22%3A%22%23ffff66%22%2C%22font%22%3A%22black%22%7D,%22GO%3A0005730%22%3A%7B%22fill%22%3A%22%23ffff66%22%2C%22font%22%3A%22black%22%7D,%22GO%3A0016020%22%3A%7B%22fill%22%3A%22%23ffff66%22%2C%22font%22%3A…	GO:0003676 : nucleic acid binding || GO:0003723 : RNA binding || GO:0003724 : RNA helicase activity || GO:0003730 : mRNA 3'-UTR binding || GO:0004386 : helicase activity || GO:0005516 : calmodulin binding || GO:0005524 : ATP binding || GO:0019899 : enzyme binding || GO:0035500 : MH2 domain binding || GO:0036002 : pre-mRNA binding || GO:0043021 : ribonucleoprotein complex binding || GO:0046332 : S…	Interacting selectively and non-covalently with any nucleic acid. [GOC:jl] || Interacting selectively and non-covalently with an RNA molecule or a portion thereof. [GOC:jl, GOC:mah] || Catalysis of the reaction: ATP + H2O = ADP + phosphate; this reaction drives the unwinding of an RNA helix. [EC:3.6.4.13, GOC:jl] || Interacting selectively and non-covalently with the 3' untranslated region of an …	nucleotide binding [GO:0000166] || molecular_function [GO:0003674] || nucleic acid binding [GO:0003676] || chromatin binding [GO:0003682] || RNA binding [GO:0003723] || RNA helicase activity [GO:0003724] || mRNA binding [GO:0003729] || mRNA 3'-UTR binding [GO:0003730] || catalytic activity [GO:0003824] || helicase activity [GO:0004386] || signaling receptor binding [GO:0005102] || binding [GO:000…	http://amigo.geneontology.org/visualize?term_data_type=json&mode=amigo&term_data={%22GO%3A0003676%22%3A%7B%22fill%22%3A%22%23ffff66%22%2C%22font%22%3A%22black%22%7D,%22GO%3A0003723%22%3A%7B%22fill%22%3A%22%23ffff66%22%2C%22font%22%3A%22black%22%7D,%22GO%3A0003724%22%3A%7B%22fill%22%3A%22%23ffff66%22%2C%22font%22%3A%22black%22%7D,%22GO%3A0003730%22%3A%7B%22fill%22%3A%22%23ffff66%22%2C%22font%22%3A…
sp|P18124|RL7_HUMAN	RPL7	sp|P18124|RL7_HUMAN; tr|A0A024R814|A0A024R814_HUMAN	tr|A8MUD9|A8MUD9_HUMAN; tr|C9JIJ5|C9JIJ5_HUMAN; tr|C9JZ88|C9JZ88_HUMAN; tr|O95036|O95036_HUMAN	60S ribosomal protein L7 OS=Homo sapiens OX=9606 GN=RPL7 PE=1 SV=1	293.23	2	4	28.63	29226	6	6	6	6	KVLQLLR;SVNELIYKR;IALTDNALIAR;EVPAVPETLKK;IVEPYIAWGYPNLK;TTHFVEGGDAGNREDQINR			44,24;44,17;98,55;36,02;36,33;33,92	868,5858;1120,624023;1169,676788;1209,696869;1661,881699;2114,972961	2;2;2;2;2;4	435,29965;561,31848;585,84583;605,85553;831,948;529,75073	-0,000526;-0,000807;0,00016;-0,000181;-0,000125;0,000214	7;9;11;11;14;19	1;1;0;1;0;1		GO:0000184 : nuclear-transcribed mRNA catabolic process, nonsense-mediated decay || GO:0000463 : maturation of LSU-rRNA from tricistronic rRNA transcript (SSU-rRNA, 5.8S rRNA, LSU-rRNA) || GO:0006364 : rRNA processing || GO:0006412 : translation || GO:0006413 : translational initiation || GO:0006614 : SRP-dependent cotranslational protein targeting to membrane || GO:0019083 : viral transcription …	The nonsense-mediated decay pathway for nuclear-transcribed mRNAs degrades mRNAs in which an amino-acid codon has changed to a nonsense codon; this prevents the translation of such mRNAs into truncated, and potentially harmful, proteins. [GOC:krc, GOC:ma, PMID:10025395] || Any process involved in the maturation of a precursor Large SubUnit (LSU) ribosomal RNA (rRNA) molecule into a mature LSU-rRN…	nuclear-transcribed mRNA catabolic process, nonsense-mediated decay [GO:0000184] || maturation of LSU-rRNA from tricistronic rRNA transcript (SSU-rRNA, 5.8S rRNA, LSU-rRNA) [GO:0000463] || maturation of LSU-rRNA [GO:0000470] || nuclear-transcribed mRNA catabolic process [GO:0000956] || nucleobase-containing compound metabolic process [GO:0006139] || rRNA processing [GO:0006364] || RNA processing …	http://amigo.geneontology.org/visualize?term_data_type=json&mode=amigo&term_data={%22GO%3A0000184%22%3A%7B%22fill%22%3A%22%23ffff66%22%2C%22font%22%3A%22black%22%7D,%22GO%3A0000463%22%3A%7B%22fill%22%3A%22%23ffff66%22%2C%22font%22%3A%22black%22%7D,%22GO%3A0006364%22%3A%7B%22fill%22%3A%22%23ffff66%22%2C%22font%22%3A%22black%22%7D,%22GO%3A0006412%22%3A%7B%22fill%22%3A%22%23ffff66%22%2C%22font%22%3A…	GO:0005634 : nucleus || GO:0005730 : nucleolus || GO:0005737 : cytoplasm || GO:0005829 : cytosol || GO:0005840 : ribosome || GO:0005925 : focal adhesion || GO:0014069 : postsynaptic density || GO:0016020 : membrane || GO:0022625 : cytosolic large ribosomal subunit || GO:1990904 : ribonucleoprotein complex	A membrane-bounded organelle of eukaryotic cells in which chromosomes are housed and replicated. In most cells, the nucleus contains all of the cell's chromosomes except the organellar chromosomes, and is the site of RNA synthesis and processing. In some species, or in specialized cell types, RNA metabolism or DNA replication may be absent. [GOC:go_curators] || A small, dense body one or more of …	cellular_component [GO:0005575] || intracellular [GO:0005622] || cell [GO:0005623] || nucleus [GO:0005634] || nucleolus [GO:0005730] || cytoplasm [GO:0005737] || cytosol [GO:0005829] || ribosome [GO:0005840] || adherens junction [GO:0005912] || cell-substrate adherens junction [GO:0005924] || focal adhesion [GO:0005925] || postsynaptic density [GO:0014069] || large ribosomal subunit [GO:0015934] …	http://amigo.geneontology.org/visualize?term_data_type=json&mode=amigo&term_data={%22GO%3A0005634%22%3A%7B%22fill%22%3A%22%23ffff66%22%2C%22font%22%3A%22black%22%7D,%22GO%3A0005730%22%3A%7B%22fill%22%3A%22%23ffff66%22%2C%22font%22%3A%22black%22%7D,%22GO%3A0005737%22%3A%7B%22fill%22%3A%22%23ffff66%22%2C%22font%22%3A%22black%22%7D,%22GO%3A0005829%22%3A%7B%22fill%22%3A%22%23ffff66%22%2C%22font%22%3A…	GO:0003677 : DNA binding || GO:0003723 : RNA binding || GO:0003729 : mRNA binding || GO:0003735 : structural constituent of ribosome || GO:0042803 : protein homodimerization activity	Any molecular function by which a gene product interacts selectively and non-covalently with DNA (deoxyribonucleic acid). [GOC:dph, GOC:jl, GOC:tb, GOC:vw] || Interacting selectively and non-covalently with an RNA molecule or a portion thereof. [GOC:jl, GOC:mah] || Interacting selectively and non-covalently with messenger RNA (mRNA), an intermediate molecule between DNA and protein. mRNA includes…	molecular_function [GO:0003674] || nucleic acid binding [GO:0003676] || DNA binding [GO:0003677] || RNA binding [GO:0003723] || mRNA binding [GO:0003729] || structural constituent of ribosome [GO:0003735] || structural molecule activity [GO:0005198] || binding [GO:0005488] || protein binding [GO:0005515] || identical protein binding [GO:0042802] || protein homodimerization activity [GO:0042803] |…	http://amigo.geneontology.org/visualize?term_data_type=json&mode=amigo&term_data={%22GO%3A0003677%22%3A%7B%22fill%22%3A%22%23ffff66%22%2C%22font%22%3A%22black%22%7D,%22GO%3A0003723%22%3A%7B%22fill%22%3A%22%23ffff66%22%2C%22font%22%3A%22black%22%7D,%22GO%3A0003729%22%3A%7B%22fill%22%3A%22%23ffff66%22%2C%22font%22%3A%22black%22%7D,%22GO%3A0003735%22%3A%7B%22fill%22%3A%22%23ffff66%22%2C%22font%22%3A…
sp|P19338|NUCL_HUMAN	NCL	sp|P19338|NUCL_HUMAN; tr|A0A024R4A0|A0A024R4A0_HUMAN; tr|B3KM80|B3KM80_HUMAN; tr|B3KTP9|B3KTP9_HUMAN; tr|Q6ZS99|Q6ZS99_HUMAN	tr|H7BY16|H7BY16_HUMAN; tr|Q9BQ02|Q9BQ02_HUMAN	Nucleolin OS=Homo sapiens OX=9606 GN=NCL PE=1 SV=3	84.39	5	2	2.25	76614	2	2	2	2	LELQGPR;NDLAVVDVR			34,8;49,59	811,455185;999,534912	2;2	406,73459;500,77444	-0,000278;-0,000292	7;9	0;0		GO:0001525 : angiogenesis || GO:0017148 : negative regulation of translation || GO:0045944 : positive regulation of transcription by RNA polymerase II || GO:0071364 : cellular response to epidermal growth factor stimulus || GO:1901838 : positive regulation of transcription of nucleolar large rRNA by RNA polymerase I || GO:1990830 : cellular response to leukemia inhibitory factor	Blood vessel formation when new vessels emerge from the proliferation of pre-existing blood vessels. [ISBN:0878932453] || Any process that stops, prevents, or reduces the frequency, rate or extent of the chemical reactions and pathways resulting in the formation of proteins by the translation of mRNA or circRNA. [GOC:isa_complete] || Any process that activates or increases the frequency, rate or …	angiogenesis [GO:0001525] || blood vessel development [GO:0001568] || vasculature development [GO:0001944] || nucleobase-containing compound metabolic process [GO:0006139] || transcription, DNA-templated [GO:0006351] || regulation of transcription, DNA-templated [GO:0006355] || regulation of transcription by RNA polymerase I [GO:0006356] || regulation of transcription by RNA polymerase II [GO:000…	http://amigo.geneontology.org/visualize?term_data_type=json&mode=amigo&term_data={%22GO%3A0001525%22%3A%7B%22fill%22%3A%22%23ffff66%22%2C%22font%22%3A%22black%22%7D,%22GO%3A0017148%22%3A%7B%22fill%22%3A%22%23ffff66%22%2C%22font%22%3A%22black%22%7D,%22GO%3A0045944%22%3A%7B%22fill%22%3A%22%23ffff66%22%2C%22font%22%3A%22black%22%7D,%22GO%3A0071364%22%3A%7B%22fill%22%3A%22%23ffff66%22%2C%22font%22%3A…	GO:0005634 : nucleus || GO:0005654 : nucleoplasm || GO:0005730 : nucleolus || GO:0005938 : cell cortex || GO:0016020 : membrane || GO:0036464 : cytoplasmic ribonucleoprotein granule || GO:0070062 : extracellular exosome || GO:1990904 : ribonucleoprotein complex	A membrane-bounded organelle of eukaryotic cells in which chromosomes are housed and replicated. In most cells, the nucleus contains all of the cell's chromosomes except the organellar chromosomes, and is the site of RNA synthesis and processing. In some species, or in specialized cell types, RNA metabolism or DNA replication may be absent. [GOC:go_curators] || That part of the nuclear content ot…	cellular_component [GO:0005575] || extracellular region [GO:0005576] || extracellular space [GO:0005615] || intracellular [GO:0005622] || cell [GO:0005623] || nucleus [GO:0005634] || nucleoplasm [GO:0005654] || nucleolus [GO:0005730] || cytoplasm [GO:0005737] || cell cortex [GO:0005938] || membrane [GO:0016020] || membrane-enclosed lumen [GO:0031974] || nuclear lumen [GO:0031981] || vesicle [GO:0…	http://amigo.geneontology.org/visualize?term_data_type=json&mode=amigo&term_data={%22GO%3A0005634%22%3A%7B%22fill%22%3A%22%23ffff66%22%2C%22font%22%3A%22black%22%7D,%22GO%3A0005654%22%3A%7B%22fill%22%3A%22%23ffff66%22%2C%22font%22%3A%22black%22%7D,%22GO%3A0005730%22%3A%7B%22fill%22%3A%22%23ffff66%22%2C%22font%22%3A%22black%22%7D,%22GO%3A0005938%22%3A%7B%22fill%22%3A%22%23ffff66%22%2C%22font%22%3A…	GO:0003723 : RNA binding || GO:0008022 : protein C-terminus binding || GO:0042162 : telomeric DNA binding || GO:0042802 : identical protein binding || GO:0044547 : DNA topoisomerase binding || GO:0048027 : mRNA 5'-UTR binding	Interacting selectively and non-covalently with an RNA molecule or a portion thereof. [GOC:jl, GOC:mah] || Interacting selectively and non-covalently with a protein C-terminus, the end of any peptide chain at which the 1-carboxyl function of a constituent amino acid is not attached in peptide linkage to another amino-acid residue. [ISBN:0198506732] || Interacting selectively and non-covalently wi…	molecular_function [GO:0003674] || nucleic acid binding [GO:0003676] || DNA binding [GO:0003677] || RNA binding [GO:0003723] || mRNA binding [GO:0003729] || binding [GO:0005488] || protein binding [GO:0005515] || protein C-terminus binding [GO:0008022] || enzyme binding [GO:0019899] || telomeric DNA binding [GO:0042162] || identical protein binding [GO:0042802] || sequence-specific DNA binding [G…	http://amigo.geneontology.org/visualize?term_data_type=json&mode=amigo&term_data={%22GO%3A0003723%22%3A%7B%22fill%22%3A%22%23ffff66%22%2C%22font%22%3A%22black%22%7D,%22GO%3A0008022%22%3A%7B%22fill%22%3A%22%23ffff66%22%2C%22font%22%3A%22black%22%7D,%22GO%3A0042162%22%3A%7B%22fill%22%3A%22%23ffff66%22%2C%22font%22%3A%22black%22%7D,%22GO%3A0042802%22%3A%7B%22fill%22%3A%22%23ffff66%22%2C%22font%22%3A…
sp|P20340|RAB6A_HUMAN	RAB6A	sp|P20340|RAB6A_HUMAN; sp|Q14964|RB39A_HUMAN; sp|Q9NRW1|RAB6B_HUMAN; tr|A0A024R5H8|A0A024R5H8_HUMAN; tr|A0A024R5J5|A0A024R5J5_HUMAN; tr|B7Z5Z9|B7Z5Z9_HUMAN; tr|C9JB90|C9JB90_HUMAN; tr|C9JU14|C9JU14_HUMAN; tr|J3KR73|J3KR73_HUMAN; tr|Q53ET8|Q53ET8_HUMAN; tr|Q6AZ91|Q6AZ91_HUMAN; tr|Q6FGX3|Q6FGX3_HUMAN		Ras-related protein Rab-6A OS=Homo sapiens OX=9606 GN=RAB6A PE=1 SV=3	33.06	12	0	5.29	23593	1	1	1	1	LQLWDTAGQER			33,06	1315652054	2	65883301	-0,000293	11	0		GO:0006886 : intracellular protein transport || GO:0006890 : retrograde vesicle-mediated transport, Golgi to endoplasmic reticulum || GO:0006891 : intra-Golgi vesicle-mediated transport || GO:0006914 : autophagy || GO:0016032 : viral process || GO:0018125 : peptidyl-cysteine methylation || GO:0019882 : antigen processing and presentation || GO:0032482 : Rab protein signal transduction || GO:00340…	The directed movement of proteins in a cell, including the movement of proteins between specific compartments or structures within a cell, such as organelles of a eukaryotic cell. [GOC:mah] || The directed movement of substances from the Golgi back to the endoplasmic reticulum, mediated by vesicles bearing specific protein coats such as COPI or COG. [ISBN:0716731363, PMID:16510524] || The directe…	cell activation [GO:0001775] || phagolysosome assembly [GO:0001845] || immune effector process [GO:0002252] || cell activation involved in immune response [GO:0002263] || myeloid leukocyte activation [GO:0002274] || myeloid cell activation involved in immune response [GO:0002275] || neutrophil activation involved in immune response [GO:0002283] || leukocyte activation involved in immune response …	http://amigo.geneontology.org/visualize?term_data_type=json&mode=amigo&term_data={%22GO%3A0006886%22%3A%7B%22fill%22%3A%22%23ffff66%22%2C%22font%22%3A%22black%22%7D,%22GO%3A0006890%22%3A%7B%22fill%22%3A%22%23ffff66%22%2C%22font%22%3A%22black%22%7D,%22GO%3A0006891%22%3A%7B%22fill%22%3A%22%23ffff66%22%2C%22font%22%3A%22black%22%7D,%22GO%3A0006914%22%3A%7B%22fill%22%3A%22%23ffff66%22%2C%22font%22%3A…	GO:0000139 : Golgi membrane || GO:0005764 : lysosome || GO:0005789 : endoplasmic reticulum membrane || GO:0005794 : Golgi apparatus || GO:0005802 : trans-Golgi network || GO:0005829 : cytosol || GO:0005886 : plasma membrane || GO:0016020 : membrane || GO:0030667 : secretory granule membrane || GO:0030670 : phagocytic vesicle membrane || GO:0031410 : cytoplasmic vesicle || GO:0032588 : trans-Golgi…	The lipid bilayer surrounding any of the compartments of the Golgi apparatus. [GOC:mah] || A small lytic vacuole that has cell cycle-independent morphology and is found in most animal cells and that contains a variety of hydrolases, most of which have their maximal activities in the pH range 5-6. The contained enzymes display latency if properly isolated. About 40 different lysosomal hydrolases a…	Golgi membrane [GO:0000139] || lytic vacuole [GO:0000323] || cellular_component [GO:0005575] || extracellular region [GO:0005576] || extracellular space [GO:0005615] || intracellular [GO:0005622] || cell [GO:0005623] || cytoplasm [GO:0005737] || lysosome [GO:0005764] || vacuole [GO:0005773] || endoplasmic reticulum [GO:0005783] || endoplasmic reticulum membrane [GO:0005789] || Golgi apparatus [GO…	http://amigo.geneontology.org/visualize?term_data_type=json&mode=amigo&term_data={%22GO%3A0000139%22%3A%7B%22fill%22%3A%22%23ffff66%22%2C%22font%22%3A%22black%22%7D,%22GO%3A0005764%22%3A%7B%22fill%22%3A%22%23ffff66%22%2C%22font%22%3A%22black%22%7D,%22GO%3A0005789%22%3A%7B%22fill%22%3A%22%23ffff66%22%2C%22font%22%3A%22black%22%7D,%22GO%3A0005794%22%3A%7B%22fill%22%3A%22%23ffff66%22%2C%22font%22%3A…	GO:0003924 : GTPase activity || GO:0005525 : GTP binding || GO:0019904 : protein domain specific binding || GO:0031489 : myosin V binding	Catalysis of the reaction: GTP + H2O = GDP + phosphate. [ISBN:0198547684] || Interacting selectively and non-covalently with GTP, guanosine triphosphate. [GOC:ai] || Interacting selectively and non-covalently with a specific domain of a protein. [GOC:go_curators] || Interacting selectively and non-covalently with a class V myosin; myosin V is a dimeric molecule involved in intracellular transport…	nucleotide binding [GO:0000166] || nucleoside binding [GO:0001882] || purine nucleoside binding [GO:0001883] || molecular_function [GO:0003674] || catalytic activity [GO:0003824] || GTPase activity [GO:0003924] || binding [GO:0005488] || protein binding [GO:0005515] || GTP binding [GO:0005525] || cytoskeletal protein binding [GO:0008092] || pyrophosphatase activity [GO:0016462] || hydrolase activ…	http://amigo.geneontology.org/visualize?term_data_type=json&mode=amigo&term_data={%22GO%3A0003924%22%3A%7B%22fill%22%3A%22%23ffff66%22%2C%22font%22%3A%22black%22%7D,%22GO%3A0005525%22%3A%7B%22fill%22%3A%22%23ffff66%22%2C%22font%22%3A%22black%22%7D,%22GO%3A0019904%22%3A%7B%22fill%22%3A%22%23ffff66%22%2C%22font%22%3A%22black%22%7D,%22GO%3A0031489%22%3A%7B%22fill%22%3A%22%23ffff66%22%2C%22font%22%3A…
sp|P22626|ROA2_HUMAN	HNRNPA2B1	sp|P22626|ROA2_HUMAN; tr|A0A024RA28|A0A024RA28_HUMAN; tr|A0A384NL58|A0A384NL58_HUMAN		Heterogeneous nuclear ribonucleoproteins A2/B1 OS=Homo sapiens OX=9606 GN=HNRNPA2B1 PE=1 SV=2	42.8	3	0	4.25	37430	1	1	1	1	GGGGNFGPGPGSNFR			42,8	1376622192	2	68931787	-0,000502	15	0		GO:0000122 : negative regulation of transcription by RNA polymerase II || GO:0000398 : mRNA splicing, via spliceosome || GO:0006397 : mRNA processing || GO:0006406 : mRNA export from nucleus || GO:0016070 : RNA metabolic process || GO:0031053 : primary miRNA processing || GO:0035722 : interleukin-12-mediated signaling pathway || GO:0044806 : G-quadruplex DNA unwinding || GO:0048025 : negative reg…	Any process that stops, prevents, or reduces the frequency, rate or extent of transcription mediated by RNA polymerase II. [GOC:go_curators, GOC:txnOH] || The joining together of exons from one or more primary transcripts of messenger RNA (mRNA) and the excision of intron sequences, via a spliceosomal mechanism, so that mRNA consisting only of the joined exons is produced. [GOC:krc, ISBN:01985067…	negative regulation of transcription by RNA polymerase II [GO:0000122] || RNA splicing, via transesterification reactions [GO:0000375] || RNA splicing, via transesterification reactions with bulged adenosine as nucleophile [GO:0000377] || mRNA splicing, via spliceosome [GO:0000398] || telomere maintenance [GO:0000723] || nucleobase-containing compound metabolic process [GO:0006139] || DNA metabol…	http://amigo.geneontology.org/visualize?term_data_type=json&mode=amigo&term_data={%22GO%3A0000122%22%3A%7B%22fill%22%3A%22%23ffff66%22%2C%22font%22%3A%22black%22%7D,%22GO%3A0000398%22%3A%7B%22fill%22%3A%22%23ffff66%22%2C%22font%22%3A%22black%22%7D,%22GO%3A0006397%22%3A%7B%22fill%22%3A%22%23ffff66%22%2C%22font%22%3A%22black%22%7D,%22GO%3A0006406%22%3A%7B%22fill%22%3A%22%23ffff66%22%2C%22font%22%3A…	GO:0000781 : chromosome, telomeric region || GO:0005623 : cell || GO:0005634 : nucleus || GO:0005654 : nucleoplasm || GO:0005681 : spliceosomal complex || GO:0005737 : cytoplasm || GO:0015030 : Cajal body || GO:0016020 : membrane || GO:0016363 : nuclear matrix || GO:0070062 : extracellular exosome || GO:0071013 : catalytic step 2 spliceosome || GO:1990904 : ribonucleoprotein complex	The terminal region of a linear chromosome that includes the telomeric DNA repeats and associated proteins. [GOC:elh] || The basic structural and functional unit of all organisms. Includes the plasma membrane and any external encapsulating structures such as the cell wall and cell envelope. [GOC:go_curators] || A membrane-bounded organelle of eukaryotic cells in which chromosomes are housed and r…	chromosome, telomeric region [GO:0000781] || cellular_component [GO:0005575] || extracellular region [GO:0005576] || extracellular space [GO:0005615] || intracellular [GO:0005622] || cell [GO:0005623] || nucleus [GO:0005634] || nucleoplasm [GO:0005654] || spliceosomal complex [GO:0005681] || chromosome [GO:0005694] || cytoplasm [GO:0005737] || Cajal body [GO:0015030] || membrane [GO:0016020] || n…	http://amigo.geneontology.org/visualize?term_data_type=json&mode=amigo&term_data={%22GO%3A0000781%22%3A%7B%22fill%22%3A%22%23ffff66%22%2C%22font%22%3A%22black%22%7D,%22GO%3A0005623%22%3A%7B%22fill%22%3A%22%23ffff66%22%2C%22font%22%3A%22black%22%7D,%22GO%3A0005634%22%3A%7B%22fill%22%3A%22%23ffff66%22%2C%22font%22%3A%22black%22%7D,%22GO%3A0005654%22%3A%7B%22fill%22%3A%22%23ffff66%22%2C%22font%22%3A…	GO:0003723 : RNA binding || GO:0003729 : mRNA binding || GO:0003730 : mRNA 3'-UTR binding || GO:0035198 : miRNA binding || GO:0042802 : identical protein binding || GO:0043047 : single-stranded telomeric DNA binding || GO:0097157 : pre-mRNA intronic binding || GO:0098505 : G-rich strand telomeric DNA binding || GO:1990247 : N6-methyladenosine-containing RNA binding	Interacting selectively and non-covalently with an RNA molecule or a portion thereof. [GOC:jl, GOC:mah] || Interacting selectively and non-covalently with messenger RNA (mRNA), an intermediate molecule between DNA and protein. mRNA includes UTR and coding sequences, but does not contain introns. [GOC:kmv, GOC:pr, SO:0000234] || Interacting selectively and non-covalently with the 3' untranslated r…	molecular_function [GO:0003674] || nucleic acid binding [GO:0003676] || DNA binding [GO:0003677] || single-stranded DNA binding [GO:0003697] || RNA binding [GO:0003723] || mRNA binding [GO:0003729] || mRNA 3'-UTR binding [GO:0003730] || binding [GO:0005488] || protein binding [GO:0005515] || miRNA binding [GO:0035198] || pre-mRNA binding [GO:0036002] || telomeric DNA binding [GO:0042162] || ident…	http://amigo.geneontology.org/visualize?term_data_type=json&mode=amigo&term_data={%22GO%3A0003723%22%3A%7B%22fill%22%3A%22%23ffff66%22%2C%22font%22%3A%22black%22%7D,%22GO%3A0003729%22%3A%7B%22fill%22%3A%22%23ffff66%22%2C%22font%22%3A%22black%22%7D,%22GO%3A0003730%22%3A%7B%22fill%22%3A%22%23ffff66%22%2C%22font%22%3A%22black%22%7D,%22GO%3A0035198%22%3A%7B%22fill%22%3A%22%23ffff66%22%2C%22font%22%3A…
sp|P23396|RS3_HUMAN	RPS3	sp|P23396|RS3_HUMAN; tr|F2Z2S8|F2Z2S8_HUMAN; tr|H0YCJ7|H0YCJ7_HUMAN; tr|H0YF32|H0YF32_HUMAN; tr|Q53G83|Q53G83_HUMAN	tr|A7E2S3|A7E2S3_HUMAN; tr|E9PJH4|E9PJH4_HUMAN; tr|E9PK82|E9PK82_HUMAN; tr|E9PL09|E9PL09_HUMAN; tr|E9PPU1|E9PPU1_HUMAN; tr|E9PQ96|E9PQ96_HUMAN; tr|E9PQX2|E9PQX2_HUMAN; tr|H0YES8|H0YES8_HUMAN; tr|H0YEU2|H0YEU2_HUMAN; tr|Q9NQS8|Q9NQS8_HUMAN	40S ribosomal protein S3 OS=Homo sapiens OX=9606 GN=RPS3 PE=1 SV=2	79.34	5	10	8.64	26688	2	2	2	2	AELNEFLTR;GLCAIAQAESLR	;Carbamidomethyl (C3)	;Carbamidomethyl (C97)	34,57;44,77	1091,561096;1287,660492	2;2	546,78827;644,83728	0,000446;-0,000242	9;12	0;0		GO:0000184 : nuclear-transcribed mRNA catabolic process, nonsense-mediated decay || GO:0006281 : DNA repair || GO:0006412 : translation || GO:0006413 : translational initiation || GO:0006614 : SRP-dependent cotranslational protein targeting to membrane || GO:0006915 : apoptotic process || GO:0006974 : cellular response to DNA damage stimulus || GO:0006979 : response to oxidative stress || GO:0007…	The nonsense-mediated decay pathway for nuclear-transcribed mRNAs degrades mRNAs in which an amino-acid codon has changed to a nonsense codon; this prevents the translation of such mRNAs into truncated, and potentially harmful, proteins. [GOC:krc, GOC:ma, PMID:10025395] || The process of restoring DNA after damage. Genomes are subject to damage by chemical and physical agents in the environment (…	MAPK cascade [GO:0000165] || nuclear-transcribed mRNA catabolic process, nonsense-mediated decay [GO:0000184] || microtubule cytoskeleton organization [GO:0000226] || response to reactive oxygen species [GO:0000302] || nuclear-transcribed mRNA catabolic process [GO:0000956] || cell activation [GO:0001775] || cytokine production [GO:0001816] || regulation of cytokine production [GO:0001817] || pos…	http://amigo.geneontology.org/visualize?term_data_type=json&mode=amigo&term_data={%22GO%3A0000184%22%3A%7B%22fill%22%3A%22%23ffff66%22%2C%22font%22%3A%22black%22%7D,%22GO%3A0006281%22%3A%7B%22fill%22%3A%22%23ffff66%22%2C%22font%22%3A%22black%22%7D,%22GO%3A0006412%22%3A%7B%22fill%22%3A%22%23ffff66%22%2C%22font%22%3A%22black%22%7D,%22GO%3A0006413%22%3A%7B%22fill%22%3A%22%23ffff66%22%2C%22font%22%3A…	GO:0005634 : nucleus || GO:0005654 : nucleoplasm || GO:0005730 : nucleolus || GO:0005737 : cytoplasm || GO:0005743 : mitochondrial inner membrane || GO:0005759 : mitochondrial matrix || GO:0005783 : endoplasmic reticulum || GO:0005829 : cytosol || GO:0005840 : ribosome || GO:0005844 : polysome || GO:0005886 : plasma membrane || GO:0005925 : focal adhesion || GO:0014069 : postsynaptic density || G…	A membrane-bounded organelle of eukaryotic cells in which chromosomes are housed and replicated. In most cells, the nucleus contains all of the cell's chromosomes except the organellar chromosomes, and is the site of RNA synthesis and processing. In some species, or in specialized cell types, RNA metabolism or DNA replication may be absent. [GOC:go_curators] || That part of the nuclear content ot…	ruffle [GO:0001726] || cellular_component [GO:0005575] || extracellular region [GO:0005576] || extracellular space [GO:0005615] || intracellular [GO:0005622] || cell [GO:0005623] || nucleus [GO:0005634] || nucleoplasm [GO:0005654] || nucleolus [GO:0005730] || cytoplasm [GO:0005737] || mitochondrion [GO:0005739] || mitochondrial envelope [GO:0005740] || mitochondrial inner membrane [GO:0005743] ||…	http://amigo.geneontology.org/visualize?term_data_type=json&mode=amigo&term_data={%22GO%3A0005634%22%3A%7B%22fill%22%3A%22%23ffff66%22%2C%22font%22%3A%22black%22%7D,%22GO%3A0005654%22%3A%7B%22fill%22%3A%22%23ffff66%22%2C%22font%22%3A%22black%22%7D,%22GO%3A0005730%22%3A%7B%22fill%22%3A%22%23ffff66%22%2C%22font%22%3A%22black%22%7D,%22GO%3A0005737%22%3A%7B%22fill%22%3A%22%23ffff66%22%2C%22font%22%3A…	GO:0003677 : DNA binding || GO:0003684 : damaged DNA binding || GO:0003723 : RNA binding || GO:0003729 : mRNA binding || GO:0003735 : structural constituent of ribosome || GO:0003906 : DNA-(apurinic or apyrimidinic site) endonuclease activity || GO:0004520 : endodeoxyribonuclease activity || GO:0008017 : microtubule binding || GO:0008134 : transcription factor binding || GO:0008534 : oxidized pur…	Any molecular function by which a gene product interacts selectively and non-covalently with DNA (deoxyribonucleic acid). [GOC:dph, GOC:jl, GOC:tb, GOC:vw] || Interacting selectively and non-covalently with damaged DNA. [GOC:jl] || Interacting selectively and non-covalently with an RNA molecule or a portion thereof. [GOC:jl, GOC:mah] || Interacting selectively and non-covalently with messenger RN…	oxidized base lesion DNA N-glycosylase activity [GO:0000702] || molecular_function [GO:0003674] || nucleic acid binding [GO:0003676] || DNA binding [GO:0003677] || damaged DNA binding [GO:0003684] || double-stranded DNA binding [GO:0003690] || RNA binding [GO:0003723] || mRNA binding [GO:0003729] || structural constituent of ribosome [GO:0003735] || catalytic activity [GO:0003824] || DNA-(apurini…	http://amigo.geneontology.org/visualize?term_data_type=json&mode=amigo&term_data={%22GO%3A0003677%22%3A%7B%22fill%22%3A%22%23ffff66%22%2C%22font%22%3A%22black%22%7D,%22GO%3A0003684%22%3A%7B%22fill%22%3A%22%23ffff66%22%2C%22font%22%3A%22black%22%7D,%22GO%3A0003723%22%3A%7B%22fill%22%3A%22%23ffff66%22%2C%22font%22%3A%22black%22%7D,%22GO%3A0003729%22%3A%7B%22fill%22%3A%22%23ffff66%22%2C%22font%22%3A…
sp|P31943|HNRH1_HUMAN	HNRNPH1	sp|P31943|HNRH1_HUMAN; sp|P55795|HNRH2_HUMAN; tr|A0A384MDT2|A0A384MDT2_HUMAN; tr|A0A384MEJ3|A0A384MEJ3_HUMAN; tr|B4DFK9|B4DFK9_HUMAN; tr|D6RBM0|D6RBM0_HUMAN; tr|D6RIU0|D6RIU0_HUMAN; tr|E5RGH4|E5RGH4_HUMAN; tr|E5RGV0|E5RGV0_HUMAN; tr|E7EN40|E7EN40_HUMAN; tr|E9PCY7|E9PCY7_HUMAN; tr|G8JLB6|G8JLB6_HUMAN; tr|H0YB39|H0YB39_HUMAN		Heterogeneous nuclear ribonucleoprotein H OS=Homo sapiens OX=9606 GN=HNRNPH1 PE=1 SV=4	46.31	13	0	3.79	49229	1	1	1	1	STGEAFVQFASQEIAEK			46,31	1840884293	2	92144916	-0,000262	17	0		GO:0000398 : mRNA splicing, via spliceosome || GO:0006396 : RNA processing || GO:0008543 : fibroblast growth factor receptor signaling pathway || GO:0016070 : RNA metabolic process || GO:0043484 : regulation of RNA splicing	The joining together of exons from one or more primary transcripts of messenger RNA (mRNA) and the excision of intron sequences, via a spliceosomal mechanism, so that mRNA consisting only of the joined exons is produced. [GOC:krc, ISBN:0198506732, ISBN:0879695897] || Any process involved in the conversion of one or more primary RNA transcripts into one or more mature RNA molecules. [GOC:mah] || T…	RNA splicing, via transesterification reactions [GO:0000375] || RNA splicing, via transesterification reactions with bulged adenosine as nucleophile [GO:0000377] || mRNA splicing, via spliceosome [GO:0000398] || nucleobase-containing compound metabolic process [GO:0006139] || RNA processing [GO:0006396] || mRNA processing [GO:0006397] || cellular aromatic compound metabolic process [GO:0006725] |…	http://amigo.geneontology.org/visualize?term_data_type=json&mode=amigo&term_data={%22GO%3A0000398%22%3A%7B%22fill%22%3A%22%23ffff66%22%2C%22font%22%3A%22black%22%7D,%22GO%3A0006396%22%3A%7B%22fill%22%3A%22%23ffff66%22%2C%22font%22%3A%22black%22%7D,%22GO%3A0008543%22%3A%7B%22fill%22%3A%22%23ffff66%22%2C%22font%22%3A%22black%22%7D,%22GO%3A0016070%22%3A%7B%22fill%22%3A%22%23ffff66%22%2C%22font%22%3A…	GO:0005634 : nucleus || GO:0005654 : nucleoplasm || GO:0005829 : cytosol || GO:0014069 : postsynaptic density || GO:0016020 : membrane || GO:0071013 : catalytic step 2 spliceosome || GO:1990904 : ribonucleoprotein complex	A membrane-bounded organelle of eukaryotic cells in which chromosomes are housed and replicated. In most cells, the nucleus contains all of the cell's chromosomes except the organellar chromosomes, and is the site of RNA synthesis and processing. In some species, or in specialized cell types, RNA metabolism or DNA replication may be absent. [GOC:go_curators] || That part of the nuclear content ot…	cellular_component [GO:0005575] || intracellular [GO:0005622] || cell [GO:0005623] || nucleus [GO:0005634] || nucleoplasm [GO:0005654] || spliceosomal complex [GO:0005681] || cytoplasm [GO:0005737] || cytosol [GO:0005829] || postsynaptic density [GO:0014069] || membrane [GO:0016020] || membrane-enclosed lumen [GO:0031974] || nuclear lumen [GO:0031981] || asymmetric synapse [GO:0032279] || protein…	http://amigo.geneontology.org/visualize?term_data_type=json&mode=amigo&term_data={%22GO%3A0005634%22%3A%7B%22fill%22%3A%22%23ffff66%22%2C%22font%22%3A%22black%22%7D,%22GO%3A0005654%22%3A%7B%22fill%22%3A%22%23ffff66%22%2C%22font%22%3A%22black%22%7D,%22GO%3A0005829%22%3A%7B%22fill%22%3A%22%23ffff66%22%2C%22font%22%3A%22black%22%7D,%22GO%3A0014069%22%3A%7B%22fill%22%3A%22%23ffff66%22%2C%22font%22%3A…	GO:0003723 : RNA binding || GO:0008266 : poly(U) RNA binding	Interacting selectively and non-covalently with an RNA molecule or a portion thereof. [GOC:jl, GOC:mah] || Interacting selectively and non-covalently with a sequence of uracil residues in an RNA molecule. [GOC:mah]	molecular_function [GO:0003674] || nucleic acid binding [GO:0003676] || RNA binding [GO:0003723] || single-stranded RNA binding [GO:0003727] || binding [GO:0005488] || poly-pyrimidine tract binding [GO:0008187] || poly(U) RNA binding [GO:0008266] || organic cyclic compound binding [GO:0097159] || heterocyclic compound binding [GO:1901363]	http://amigo.geneontology.org/visualize?term_data_type=json&mode=amigo&term_data={%22GO%3A0003723%22%3A%7B%22fill%22%3A%22%23ffff66%22%2C%22font%22%3A%22black%22%7D,%22GO%3A0008266%22%3A%7B%22fill%22%3A%22%23ffff66%22%2C%22font%22%3A%22black%22%7D}&format=png&mode=basic&term_data_type=json
sp|P35268|RL22_HUMAN	RPL22	sp|P35268|RL22_HUMAN; tr|K7EJT5|K7EJT5_HUMAN; tr|K7EKS7|K7EKS7_HUMAN; tr|K7ELC4|K7ELC4_HUMAN; tr|K7EMH1|K7EMH1_HUMAN; tr|K7EP65|K7EP65_HUMAN; tr|K7ERI7|K7ERI7_HUMAN; tr|Q7Z4W8|Q7Z4W8_HUMAN		60S ribosomal protein L22 OS=Homo sapiens OX=9606 GN=RPL22 PE=1 SV=2	35.32	8	0	10.16	14787	1	1	1	1	AGNLGGGVVTIER			35,32	1241672806	2	6218432	-0,000479	13	0		GO:0000184 : nuclear-transcribed mRNA catabolic process, nonsense-mediated decay || GO:0006412 : translation || GO:0006413 : translational initiation || GO:0006614 : SRP-dependent cotranslational protein targeting to membrane || GO:0019083 : viral transcription || GO:0046632 : alpha-beta T cell differentiation || GO:0099577 : regulation of translation at presynapse, modulating synaptic transmissi…	The nonsense-mediated decay pathway for nuclear-transcribed mRNAs degrades mRNAs in which an amino-acid codon has changed to a nonsense codon; this prevents the translation of such mRNAs into truncated, and potentially harmful, proteins. [GOC:krc, GOC:ma, PMID:10025395] || The cellular metabolic process in which a protein is formed, using the sequence of a mature mRNA or circRNA molecule to speci…	nuclear-transcribed mRNA catabolic process, nonsense-mediated decay [GO:0000184] || nuclear-transcribed mRNA catabolic process [GO:0000956] || cell activation [GO:0001775] || immune system process [GO:0002376] || immune system development [GO:0002520] || leukocyte differentiation [GO:0002521] || nucleobase-containing compound metabolic process [GO:0006139] || RNA catabolic process [GO:0006401] ||…	http://amigo.geneontology.org/visualize?term_data_type=json&mode=amigo&term_data={%22GO%3A0000184%22%3A%7B%22fill%22%3A%22%23ffff66%22%2C%22font%22%3A%22black%22%7D,%22GO%3A0006412%22%3A%7B%22fill%22%3A%22%23ffff66%22%2C%22font%22%3A%22black%22%7D,%22GO%3A0006413%22%3A%7B%22fill%22%3A%22%23ffff66%22%2C%22font%22%3A%22black%22%7D,%22GO%3A0006614%22%3A%7B%22fill%22%3A%22%23ffff66%22%2C%22font%22%3A…	GO:0005634 : nucleus || GO:0005737 : cytoplasm || GO:0005829 : cytosol || GO:0005840 : ribosome || GO:0005925 : focal adhesion || GO:0022625 : cytosolic large ribosomal subunit || GO:0070062 : extracellular exosome || GO:0098793 : presynapse || GO:0098978 : glutamatergic synapse || GO:1990904 : ribonucleoprotein complex	A membrane-bounded organelle of eukaryotic cells in which chromosomes are housed and replicated. In most cells, the nucleus contains all of the cell's chromosomes except the organellar chromosomes, and is the site of RNA synthesis and processing. In some species, or in specialized cell types, RNA metabolism or DNA replication may be absent. [GOC:go_curators] || All of the contents of a cell exclu…	cellular_component [GO:0005575] || extracellular region [GO:0005576] || extracellular space [GO:0005615] || intracellular [GO:0005622] || cell [GO:0005623] || nucleus [GO:0005634] || cytoplasm [GO:0005737] || cytosol [GO:0005829] || ribosome [GO:0005840] || adherens junction [GO:0005912] || cell-substrate adherens junction [GO:0005924] || focal adhesion [GO:0005925] || large ribosomal subunit [GO…	http://amigo.geneontology.org/visualize?term_data_type=json&mode=amigo&term_data={%22GO%3A0005634%22%3A%7B%22fill%22%3A%22%23ffff66%22%2C%22font%22%3A%22black%22%7D,%22GO%3A0005737%22%3A%7B%22fill%22%3A%22%23ffff66%22%2C%22font%22%3A%22black%22%7D,%22GO%3A0005829%22%3A%7B%22fill%22%3A%22%23ffff66%22%2C%22font%22%3A%22black%22%7D,%22GO%3A0005840%22%3A%7B%22fill%22%3A%22%23ffff66%22%2C%22font%22%3A…	GO:0003723 : RNA binding || GO:0003735 : structural constituent of ribosome || GO:0008201 : heparin binding || GO:0045182 : translation regulator activity	Interacting selectively and non-covalently with an RNA molecule or a portion thereof. [GOC:jl, GOC:mah] || The action of a molecule that contributes to the structural integrity of the ribosome. [GOC:mah] || Interacting selectively and non-covalently with heparin, any member of a group of glycosaminoglycans found mainly as an intracellular component of mast cells and which consist predominantly of…	molecular_function [GO:0003674] || nucleic acid binding [GO:0003676] || RNA binding [GO:0003723] || structural constituent of ribosome [GO:0003735] || structural molecule activity [GO:0005198] || binding [GO:0005488] || glycosaminoglycan binding [GO:0005539] || heparin binding [GO:0008201] || ion binding [GO:0043167] || anion binding [GO:0043168] || translation regulator activity [GO:0045182] || …	http://amigo.geneontology.org/visualize?term_data_type=json&mode=amigo&term_data={%22GO%3A0003723%22%3A%7B%22fill%22%3A%22%23ffff66%22%2C%22font%22%3A%22black%22%7D,%22GO%3A0003735%22%3A%7B%22fill%22%3A%22%23ffff66%22%2C%22font%22%3A%22black%22%7D,%22GO%3A0008201%22%3A%7B%22fill%22%3A%22%23ffff66%22%2C%22font%22%3A%22black%22%7D,%22GO%3A0045182%22%3A%7B%22fill%22%3A%22%23ffff66%22%2C%22font%22%3A…
sp|P42766|RL35_HUMAN	RPL35	sp|P42766|RL35_HUMAN; tr|A0A024R866|A0A024R866_HUMAN; tr|F2Z388|F2Z388_HUMAN		60S ribosomal protein L35 OS=Homo sapiens OX=9606 GN=RPL35 PE=1 SV=2	35.17	3	0	8.13	14551	1	1	1	1	VLTVINQTQK			35,17	1142665924	2	57234003	-0,000208	10	0		GO:0000184 : nuclear-transcribed mRNA catabolic process, nonsense-mediated decay || GO:0000463 : maturation of LSU-rRNA from tricistronic rRNA transcript (SSU-rRNA, 5.8S rRNA, LSU-rRNA) || GO:0006412 : translation || GO:0006413 : translational initiation || GO:0006614 : SRP-dependent cotranslational protein targeting to membrane || GO:0019083 : viral transcription	The nonsense-mediated decay pathway for nuclear-transcribed mRNAs degrades mRNAs in which an amino-acid codon has changed to a nonsense codon; this prevents the translation of such mRNAs into truncated, and potentially harmful, proteins. [GOC:krc, GOC:ma, PMID:10025395] || Any process involved in the maturation of a precursor Large SubUnit (LSU) ribosomal RNA (rRNA) molecule into a mature LSU-rRN…	nuclear-transcribed mRNA catabolic process, nonsense-mediated decay [GO:0000184] || maturation of LSU-rRNA from tricistronic rRNA transcript (SSU-rRNA, 5.8S rRNA, LSU-rRNA) [GO:0000463] || maturation of LSU-rRNA [GO:0000470] || nuclear-transcribed mRNA catabolic process [GO:0000956] || nucleobase-containing compound metabolic process [GO:0006139] || rRNA processing [GO:0006364] || RNA processing …	http://amigo.geneontology.org/visualize?term_data_type=json&mode=amigo&term_data={%22GO%3A0000184%22%3A%7B%22fill%22%3A%22%23ffff66%22%2C%22font%22%3A%22black%22%7D,%22GO%3A0000463%22%3A%7B%22fill%22%3A%22%23ffff66%22%2C%22font%22%3A%22black%22%7D,%22GO%3A0006412%22%3A%7B%22fill%22%3A%22%23ffff66%22%2C%22font%22%3A%22black%22%7D,%22GO%3A0006413%22%3A%7B%22fill%22%3A%22%23ffff66%22%2C%22font%22%3A…	GO:0005730 : nucleolus || GO:0005829 : cytosol || GO:0005840 : ribosome || GO:0016020 : membrane || GO:0022625 : cytosolic large ribosomal subunit	A small, dense body one or more of which are present in the nucleus of eukaryotic cells. It is rich in RNA and protein, is not bounded by a limiting membrane, and is not seen during mitosis. Its prime function is the transcription of the nucleolar DNA into 45S ribosomal-precursor RNA, the processing of this RNA into 5.8S, 18S, and 28S components of ribosomal RNA, and the association of these comp…	cellular_component [GO:0005575] || intracellular [GO:0005622] || cell [GO:0005623] || nucleus [GO:0005634] || nucleolus [GO:0005730] || cytoplasm [GO:0005737] || cytosol [GO:0005829] || ribosome [GO:0005840] || large ribosomal subunit [GO:0015934] || membrane [GO:0016020] || cytosolic large ribosomal subunit [GO:0022625] || cytosolic ribosome [GO:0022626] || membrane-enclosed lumen [GO:0031974] |…	http://amigo.geneontology.org/visualize?term_data_type=json&mode=amigo&term_data={%22GO%3A0005730%22%3A%7B%22fill%22%3A%22%23ffff66%22%2C%22font%22%3A%22black%22%7D,%22GO%3A0005829%22%3A%7B%22fill%22%3A%22%23ffff66%22%2C%22font%22%3A%22black%22%7D,%22GO%3A0005840%22%3A%7B%22fill%22%3A%22%23ffff66%22%2C%22font%22%3A%22black%22%7D,%22GO%3A0016020%22%3A%7B%22fill%22%3A%22%23ffff66%22%2C%22font%22%3A…	GO:0003723 : RNA binding || GO:0003729 : mRNA binding || GO:0003735 : structural constituent of ribosome	Interacting selectively and non-covalently with an RNA molecule or a portion thereof. [GOC:jl, GOC:mah] || Interacting selectively and non-covalently with messenger RNA (mRNA), an intermediate molecule between DNA and protein. mRNA includes UTR and coding sequences, but does not contain introns. [GOC:kmv, GOC:pr, SO:0000234] || The action of a molecule that contributes to the structural integrity…	molecular_function [GO:0003674] || nucleic acid binding [GO:0003676] || RNA binding [GO:0003723] || mRNA binding [GO:0003729] || structural constituent of ribosome [GO:0003735] || structural molecule activity [GO:0005198] || binding [GO:0005488] || organic cyclic compound binding [GO:0097159] || heterocyclic compound binding [GO:1901363]	http://amigo.geneontology.org/visualize?term_data_type=json&mode=amigo&term_data={%22GO%3A0003723%22%3A%7B%22fill%22%3A%22%23ffff66%22%2C%22font%22%3A%22black%22%7D,%22GO%3A0003729%22%3A%7B%22fill%22%3A%22%23ffff66%22%2C%22font%22%3A%22black%22%7D,%22GO%3A0003735%22%3A%7B%22fill%22%3A%22%23ffff66%22%2C%22font%22%3A%22black%22%7D}&format=png&mode=basic&term_data_type=json
sp|P46087|NOP2_HUMAN	NOP2	sp|P46087|NOP2_HUMAN	tr|F5GYR3|F5GYR3_HUMAN; tr|F5H5X6|F5H5X6_HUMAN	Probable 28S rRNA (cytosine(4447)-C(5))-methyltransferase OS=Homo sapiens OX=9606 GN=NOP2 PE=1 SV=2	78.63	1	2	2.96	89302	2	2	2	2	IQDIVGILR;LVPTGLDFGQEGFTR			41,36;37,27	1025,623322;1635,825699	2;2	513,81903;818,91925	0,000093;-0,000875	9;15	0;0		GO:0000027 : ribosomal large subunit assembly || GO:0006357 : regulation of transcription by RNA polymerase II || GO:0008284 : positive regulation of cell population proliferation || GO:0070475 : rRNA base methylation || GO:1901796 : regulation of signal transduction by p53 class mediator	The aggregation, arrangement and bonding together of constituent RNAs and proteins to form the large ribosomal subunit. [GOC:jl] || Any process that modulates the frequency, rate or extent of transcription mediated by RNA polymerase II. [GOC:go_curators, GOC:txnOH] || Any process that activates or increases the rate or extent of cell proliferation. [GOC:go_curators] || The addition of a methyl gr…	ribosomal large subunit assembly [GO:0000027] || rRNA modification [GO:0000154] || RNA methylation [GO:0001510] || nucleobase-containing compound metabolic process [GO:0006139] || transcription, DNA-templated [GO:0006351] || regulation of transcription, DNA-templated [GO:0006355] || regulation of transcription by RNA polymerase II [GO:0006357] || rRNA processing [GO:0006364] || transcription by R…	http://amigo.geneontology.org/visualize?term_data_type=json&mode=amigo&term_data={%22GO%3A0000027%22%3A%7B%22fill%22%3A%22%23ffff66%22%2C%22font%22%3A%22black%22%7D,%22GO%3A0006357%22%3A%7B%22fill%22%3A%22%23ffff66%22%2C%22font%22%3A%22black%22%7D,%22GO%3A0008284%22%3A%7B%22fill%22%3A%22%23ffff66%22%2C%22font%22%3A%22black%22%7D,%22GO%3A0070475%22%3A%7B%22fill%22%3A%22%23ffff66%22%2C%22font%22%3A…	GO:0005654 : nucleoplasm || GO:0005730 : nucleolus	That part of the nuclear content other than the chromosomes or the nucleolus. [GOC:ma, ISBN:0124325653] || A small, dense body one or more of which are present in the nucleus of eukaryotic cells. It is rich in RNA and protein, is not bounded by a limiting membrane, and is not seen during mitosis. Its prime function is the transcription of the nucleolar DNA into 45S ribosomal-precursor RNA, the pr…	cellular_component [GO:0005575] || intracellular [GO:0005622] || cell [GO:0005623] || nucleus [GO:0005634] || nucleoplasm [GO:0005654] || nucleolus [GO:0005730] || membrane-enclosed lumen [GO:0031974] || nuclear lumen [GO:0031981] || organelle [GO:0043226] || membrane-bounded organelle [GO:0043227] || non-membrane-bounded organelle [GO:0043228] || intracellular organelle [GO:0043229] || intracell…	http://amigo.geneontology.org/visualize?term_data_type=json&mode=amigo&term_data={%22GO%3A0005654%22%3A%7B%22fill%22%3A%22%23ffff66%22%2C%22font%22%3A%22black%22%7D,%22GO%3A0005730%22%3A%7B%22fill%22%3A%22%23ffff66%22%2C%22font%22%3A%22black%22%7D}&format=png&mode=basic&term_data_type=json	GO:0003723 : RNA binding || GO:0009383 : rRNA (cytosine-C5-)-methyltransferase activity	Interacting selectively and non-covalently with an RNA molecule or a portion thereof. [GOC:jl, GOC:mah] || Catalysis of the transfer of a methyl group from S-adenosyl-L-methionine to cytosine to form 5-methylcytosine in small subunit ribosomal RNA. [GOC:imk, PMID:10026269, PMID:18786544]	molecular_function [GO:0003674] || nucleic acid binding [GO:0003676] || RNA binding [GO:0003723] || catalytic activity [GO:0003824] || binding [GO:0005488] || methyltransferase activity [GO:0008168] || C-methyltransferase activity [GO:0008169] || RNA methyltransferase activity [GO:0008173] || rRNA methyltransferase activity [GO:0008649] || S-adenosylmethionine-dependent methyltransferase activity…	http://amigo.geneontology.org/visualize?term_data_type=json&mode=amigo&term_data={%22GO%3A0003723%22%3A%7B%22fill%22%3A%22%23ffff66%22%2C%22font%22%3A%22black%22%7D,%22GO%3A0009383%22%3A%7B%22fill%22%3A%22%23ffff66%22%2C%22font%22%3A%22black%22%7D}&format=png&mode=basic&term_data_type=json
sp|P50914|RL14_HUMAN	RPL14	sp|P50914|RL14_HUMAN; tr|A0PJ62|A0PJ62_HUMAN; tr|A8K3Q9|A8K3Q9_HUMAN; tr|A8K7N0|A8K7N0_HUMAN; tr|B7Z6S8|B7Z6S8_HUMAN; tr|E7EPB3|E7EPB3_HUMAN; tr|Q6IPH7|Q6IPH7_HUMAN		60S ribosomal protein L14 OS=Homo sapiens OX=9606 GN=RPL14 PE=1 SV=4	72.77	7	0	5.58	23432	1	1	1	1	LVAIVDVIDQNR			72,77	1353761612	2	67788843	0,000348	12	0		GO:0000184 : nuclear-transcribed mRNA catabolic process, nonsense-mediated decay || GO:0006364 : rRNA processing || GO:0006412 : translation || GO:0006413 : translational initiation || GO:0006614 : SRP-dependent cotranslational protein targeting to membrane || GO:0019083 : viral transcription || GO:0042273 : ribosomal large subunit biogenesis	The nonsense-mediated decay pathway for nuclear-transcribed mRNAs degrades mRNAs in which an amino-acid codon has changed to a nonsense codon; this prevents the translation of such mRNAs into truncated, and potentially harmful, proteins. [GOC:krc, GOC:ma, PMID:10025395] || Any process involved in the conversion of a primary ribosomal RNA (rRNA) transcript into one or more mature rRNA molecules. […	nuclear-transcribed mRNA catabolic process, nonsense-mediated decay [GO:0000184] || nuclear-transcribed mRNA catabolic process [GO:0000956] || nucleobase-containing compound metabolic process [GO:0006139] || rRNA processing [GO:0006364] || RNA processing [GO:0006396] || RNA catabolic process [GO:0006401] || mRNA catabolic process [GO:0006402] || translation [GO:0006412] || translational initiatio…	http://amigo.geneontology.org/visualize?term_data_type=json&mode=amigo&term_data={%22GO%3A0000184%22%3A%7B%22fill%22%3A%22%23ffff66%22%2C%22font%22%3A%22black%22%7D,%22GO%3A0006364%22%3A%7B%22fill%22%3A%22%23ffff66%22%2C%22font%22%3A%22black%22%7D,%22GO%3A0006412%22%3A%7B%22fill%22%3A%22%23ffff66%22%2C%22font%22%3A%22black%22%7D,%22GO%3A0006413%22%3A%7B%22fill%22%3A%22%23ffff66%22%2C%22font%22%3A…	GO:0005829 : cytosol || GO:0005840 : ribosome || GO:0014069 : postsynaptic density || GO:0016020 : membrane || GO:0022625 : cytosolic large ribosomal subunit || GO:0070062 : extracellular exosome	The part of the cytoplasm that does not contain organelles but which does contain other particulate matter, such as protein complexes. [GOC:hjd, GOC:jl] || An intracellular organelle, about 200 A in diameter, consisting of RNA and protein. It is the site of protein biosynthesis resulting from translation of messenger RNA (mRNA). It consists of two subunits, one large and one small, each containin…	cellular_component [GO:0005575] || extracellular region [GO:0005576] || extracellular space [GO:0005615] || intracellular [GO:0005622] || cell [GO:0005623] || cytoplasm [GO:0005737] || cytosol [GO:0005829] || ribosome [GO:0005840] || postsynaptic density [GO:0014069] || large ribosomal subunit [GO:0015934] || membrane [GO:0016020] || cytosolic large ribosomal subunit [GO:0022625] || cytosolic rib…	http://amigo.geneontology.org/visualize?term_data_type=json&mode=amigo&term_data={%22GO%3A0005829%22%3A%7B%22fill%22%3A%22%23ffff66%22%2C%22font%22%3A%22black%22%7D,%22GO%3A0005840%22%3A%7B%22fill%22%3A%22%23ffff66%22%2C%22font%22%3A%22black%22%7D,%22GO%3A0014069%22%3A%7B%22fill%22%3A%22%23ffff66%22%2C%22font%22%3A%22black%22%7D,%22GO%3A0016020%22%3A%7B%22fill%22%3A%22%23ffff66%22%2C%22font%22%3A…	GO:0003723 : RNA binding || GO:0003735 : structural constituent of ribosome || GO:0045296 : cadherin binding	Interacting selectively and non-covalently with an RNA molecule or a portion thereof. [GOC:jl, GOC:mah] || The action of a molecule that contributes to the structural integrity of the ribosome. [GOC:mah] || Interacting selectively and non-covalently with cadherin, a type I membrane protein involved in cell adhesion. [GOC:bf]	molecular_function [GO:0003674] || nucleic acid binding [GO:0003676] || RNA binding [GO:0003723] || structural constituent of ribosome [GO:0003735] || structural molecule activity [GO:0005198] || binding [GO:0005488] || protein binding [GO:0005515] || cadherin binding [GO:0045296] || cell adhesion molecule binding [GO:0050839] || organic cyclic compound binding [GO:0097159] || heterocyclic compou…	http://amigo.geneontology.org/visualize?term_data_type=json&mode=amigo&term_data={%22GO%3A0003723%22%3A%7B%22fill%22%3A%22%23ffff66%22%2C%22font%22%3A%22black%22%7D,%22GO%3A0003735%22%3A%7B%22fill%22%3A%22%23ffff66%22%2C%22font%22%3A%22black%22%7D,%22GO%3A0045296%22%3A%7B%22fill%22%3A%22%23ffff66%22%2C%22font%22%3A%22black%22%7D}&format=png&mode=basic&term_data_type=json
sp|P51114|FXR1_HUMAN	FXR1	sp|P51114|FXR1_HUMAN; sp|P51116|FXR2_HUMAN; sp|Q06787|FMR1_HUMAN; tr|A0A0F7KYT8|A0A0F7KYT8_HUMAN; tr|A0A0F7L0Q8|A0A0F7L0Q8_HUMAN; tr|A0A0F7L1S3|A0A0F7L1S3_HUMAN; tr|A8MQB8|A8MQB8_HUMAN; tr|B4DFH8|B4DFH8_HUMAN; tr|B4DGH9|B4DGH9_HUMAN; tr|B4DM21|B4DM21_HUMAN; tr|B4DM78|B4DM78_HUMAN; tr|B4DXZ6|B4DXZ6_HUMAN; tr|B4DZ17|B4DZ17_HUMAN; tr|E7EU85|E7EU85_HUMAN; tr|E9PFF5|E9PFF5_HUMAN; tr|G3V0J0|G3V0J0_HUMA…		Fragile X mental retardation syndrome-related protein 1 OS=Homo sapiens OX=9606 GN=FXR1 PE=1 SV=3	36.17	22	0	1.29	69721	1	1	1	1	LQIDEQLR			36,17	1013550537	2	5077825	-0,000045	8	0		GO:0006915 : apoptotic process || GO:0007517 : muscle organ development || GO:0017148 : negative regulation of translation || GO:0030154 : cell differentiation || GO:0043488 : regulation of mRNA stability || GO:0045727 : positive regulation of translation || GO:2000637 : positive regulation of gene silencing by miRNA	A programmed cell death process which begins when a cell receives an internal (e.g. DNA damage) or external signal (e.g. an extracellular death ligand), and proceeds through a series of biochemical events (signaling pathway phase) which trigger an execution phase. The execution phase is the last step of an apoptotic process, and is typically characterized by rounding-up of the cell, retraction of…	nucleobase-containing compound metabolic process [GO:0006139] || RNA catabolic process [GO:0006401] || mRNA catabolic process [GO:0006402] || translation [GO:0006412] || regulation of translation [GO:0006417] || peptide metabolic process [GO:0006518] || cellular aromatic compound metabolic process [GO:0006725] || nitrogen compound metabolic process [GO:0006807] || apoptotic process [GO:0006915] |…	http://amigo.geneontology.org/visualize?term_data_type=json&mode=amigo&term_data={%22GO%3A0006915%22%3A%7B%22fill%22%3A%22%23ffff66%22%2C%22font%22%3A%22black%22%7D,%22GO%3A0007517%22%3A%7B%22fill%22%3A%22%23ffff66%22%2C%22font%22%3A%22black%22%7D,%22GO%3A0017148%22%3A%7B%22fill%22%3A%22%23ffff66%22%2C%22font%22%3A%22black%22%7D,%22GO%3A0030154%22%3A%7B%22fill%22%3A%22%23ffff66%22%2C%22font%22%3A…	GO:0005634 : nucleus || GO:0005730 : nucleolus || GO:0005737 : cytoplasm || GO:0005829 : cytosol || GO:0005844 : polysome || GO:0014069 : postsynaptic density || GO:0016020 : membrane || GO:0022625 : cytosolic large ribosomal subunit || GO:0030424 : axon || GO:0035770 : ribonucleoprotein granule || GO:0036464 : cytoplasmic ribonucleoprotein granule || GO:0043025 : neuronal cell body || GO:0043034…	A membrane-bounded organelle of eukaryotic cells in which chromosomes are housed and replicated. In most cells, the nucleus contains all of the cell's chromosomes except the organellar chromosomes, and is the site of RNA synthesis and processing. In some species, or in specialized cell types, RNA metabolism or DNA replication may be absent. [GOC:go_curators] || A small, dense body one or more of …	cellular_component [GO:0005575] || intracellular [GO:0005622] || cell [GO:0005623] || nucleus [GO:0005634] || nucleolus [GO:0005730] || cytoplasm [GO:0005737] || cytosol [GO:0005829] || ribosome [GO:0005840] || polysome [GO:0005844] || postsynaptic density [GO:0014069] || large ribosomal subunit [GO:0015934] || membrane [GO:0016020] || cytosolic large ribosomal subunit [GO:0022625] || cytosolic r…	http://amigo.geneontology.org/visualize?term_data_type=json&mode=amigo&term_data={%22GO%3A0005634%22%3A%7B%22fill%22%3A%22%23ffff66%22%2C%22font%22%3A%22black%22%7D,%22GO%3A0005730%22%3A%7B%22fill%22%3A%22%23ffff66%22%2C%22font%22%3A%22black%22%7D,%22GO%3A0005737%22%3A%7B%22fill%22%3A%22%23ffff66%22%2C%22font%22%3A%22black%22%7D,%22GO%3A0005829%22%3A%7B%22fill%22%3A%22%23ffff66%22%2C%22font%22%3A…	GO:0003723 : RNA binding || GO:0003729 : mRNA binding || GO:0003730 : mRNA 3'-UTR binding || GO:0033592 : RNA strand annealing activity || GO:0042802 : identical protein binding || GO:0042803 : protein homodimerization activity || GO:0045182 : translation regulator activity || GO:0046982 : protein heterodimerization activity	Interacting selectively and non-covalently with an RNA molecule or a portion thereof. [GOC:jl, GOC:mah] || Interacting selectively and non-covalently with messenger RNA (mRNA), an intermediate molecule between DNA and protein. mRNA includes UTR and coding sequences, but does not contain introns. [GOC:kmv, GOC:pr, SO:0000234] || Interacting selectively and non-covalently with the 3' untranslated r…	molecular_function [GO:0003674] || nucleic acid binding [GO:0003676] || RNA binding [GO:0003723] || double-stranded RNA binding [GO:0003725] || single-stranded RNA binding [GO:0003727] || mRNA binding [GO:0003729] || mRNA 3'-UTR binding [GO:0003730] || binding [GO:0005488] || protein binding [GO:0005515] || RNA strand annealing activity [GO:0033592] || identical protein binding [GO:0042802] || pr…	http://amigo.geneontology.org/visualize?term_data_type=json&mode=amigo&term_data={%22GO%3A0003723%22%3A%7B%22fill%22%3A%22%23ffff66%22%2C%22font%22%3A%22black%22%7D,%22GO%3A0003729%22%3A%7B%22fill%22%3A%22%23ffff66%22%2C%22font%22%3A%22black%22%7D,%22GO%3A0003730%22%3A%7B%22fill%22%3A%22%23ffff66%22%2C%22font%22%3A%22black%22%7D,%22GO%3A0033592%22%3A%7B%22fill%22%3A%22%23ffff66%22%2C%22font%22%3A…
sp|P51532|SMCA4_HUMAN	SMARCA4	sp|P51532|SMCA4_HUMAN; tr|A0A0A0MT49|A0A0A0MT49_HUMAN; tr|A0A2R8Y4P4|A0A2R8Y4P4_HUMAN; tr|A0A2R8Y7S2|A0A2R8Y7S2_HUMAN; tr|A0A2R8YGG3|A0A2R8YGG3_HUMAN; tr|A0A2R8YGP5|A0A2R8YGP5_HUMAN; tr|A5D6X0|A5D6X0_HUMAN; tr|A7E2E1|A7E2E1_HUMAN; tr|B9EGQ8|B9EGQ8_HUMAN; tr|Q59FZ6|Q59FZ6_HUMAN; tr|Q9HBD4|Q9HBD4_HUMAN		Transcription activator BRG1 OS=Homo sapiens OX=9606 GN=SMARCA4 PE=1 SV=2	35.37	11	0	0.67	184646	1	1	1	1	GLDPVEILQER			35,37	12676772	2	63484589	0,000014	11	0		GO:0000122 : negative regulation of transcription by RNA polymerase II || GO:0003407 : neural retina development || GO:0006325 : chromatin organization || GO:0006337 : nucleosome disassembly || GO:0006338 : chromatin remodeling || GO:0006355 : regulation of transcription, DNA-templated || GO:0006357 : regulation of transcription by RNA polymerase II || GO:0007399 : nervous system development || G…	Any process that stops, prevents, or reduces the frequency, rate or extent of transcription mediated by RNA polymerase II. [GOC:go_curators, GOC:txnOH] || The progression of the neural retina over time from its initial formation to the mature structure. The neural retina is the part of the retina that contains neurons and photoreceptor cells. [GOC:ascb_2009, GOC:dph, GOC:tb] || Any process that r…	negative regulation of transcription by RNA polymerase II [GO:0000122] || regulation of cell growth [GO:0001558] || eye development [GO:0001654] || cellular glucose homeostasis [GO:0001678] || neural retina development [GO:0003407] || nucleobase-containing compound metabolic process [GO:0006139] || chromatin organization [GO:0006325] || chromatin assembly or disassembly [GO:0006333] || nucleosome…	http://amigo.geneontology.org/visualize?term_data_type=json&mode=amigo&term_data={%22GO%3A0000122%22%3A%7B%22fill%22%3A%22%23ffff66%22%2C%22font%22%3A%22black%22%7D,%22GO%3A0003407%22%3A%7B%22fill%22%3A%22%23ffff66%22%2C%22font%22%3A%22black%22%7D,%22GO%3A0006325%22%3A%7B%22fill%22%3A%22%23ffff66%22%2C%22font%22%3A%22black%22%7D,%22GO%3A0006337%22%3A%7B%22fill%22%3A%22%23ffff66%22%2C%22font%22%3A…	GO:0000790 : nuclear chromatin || GO:0005615 : extracellular space || GO:0005634 : nucleus || GO:0005654 : nucleoplasm || GO:0005730 : nucleolus || GO:0016020 : membrane || GO:0016514 : SWI/SNF complex || GO:0032991 : protein-containing complex || GO:0071564 : npBAF complex || GO:0071565 : nBAF complex	The ordered and organized complex of DNA, protein, and sometimes RNA, that forms the chromosome in the nucleus. [GOC:elh, PMID:20404130] || That part of a multicellular organism outside the cells proper, usually taken to be outside the plasma membranes, and occupied by fluid. [ISBN:0198547684] || A membrane-bounded organelle of eukaryotic cells in which chromosomes are housed and replicated. In m…	nuclear chromosome [GO:0000228] || chromatin [GO:0000785] || nuclear chromatin [GO:0000790] || cellular_component [GO:0005575] || extracellular region [GO:0005576] || extracellular space [GO:0005615] || intracellular [GO:0005622] || cell [GO:0005623] || nucleus [GO:0005634] || nucleoplasm [GO:0005654] || chromosome [GO:0005694] || nucleolus [GO:0005730] || membrane [GO:0016020] || SWI/SNF complex…	http://amigo.geneontology.org/visualize?term_data_type=json&mode=amigo&term_data={%22GO%3A0000790%22%3A%7B%22fill%22%3A%22%23ffff66%22%2C%22font%22%3A%22black%22%7D,%22GO%3A0005615%22%3A%7B%22fill%22%3A%22%23ffff66%22%2C%22font%22%3A%22black%22%7D,%22GO%3A0005634%22%3A%7B%22fill%22%3A%22%23ffff66%22%2C%22font%22%3A%22black%22%7D,%22GO%3A0005654%22%3A%7B%22fill%22%3A%22%23ffff66%22%2C%22font%22%3A…	GO:0001164 : RNA polymerase I CORE element sequence-specific DNA binding || GO:0002039 : p53 binding || GO:0003713 : transcription coactivator activity || GO:0003714 : transcription corepressor activity || GO:0003723 : RNA binding || GO:0004386 : helicase activity || GO:0005524 : ATP binding || GO:0008094 : DNA-dependent ATPase activity || GO:0008134 : transcription factor binding || GO:0016887 :…	Interacting selectively and non-covalently with the regulatory region composed of the transcription start site and binding sites for transcription factors of the RNA polymerase I transcription machinery. This site is often referred to as the CORE element. In mammalian cells, the CORE element functions in conjunction with the Upstream Control Element (UCE), while in fungi, protozoa, and plants, th…	nucleotide binding [GO:0000166] || transcription regulatory region sequence-specific DNA binding [GO:0000976] || RNA polymerase I regulatory region DNA binding [GO:0001013] || core promoter sequence-specific DNA binding [GO:0001046] || core promoter binding [GO:0001047] || regulatory region nucleic acid binding [GO:0001067] || RNA polymerase I regulatory region sequence-specific DNA binding [GO:0…	http://amigo.geneontology.org/visualize?term_data_type=json&mode=amigo&term_data={%22GO%3A0001164%22%3A%7B%22fill%22%3A%22%23ffff66%22%2C%22font%22%3A%22black%22%7D,%22GO%3A0002039%22%3A%7B%22fill%22%3A%22%23ffff66%22%2C%22font%22%3A%22black%22%7D,%22GO%3A0003713%22%3A%7B%22fill%22%3A%22%23ffff66%22%2C%22font%22%3A%22black%22%7D,%22GO%3A0003714%22%3A%7B%22fill%22%3A%22%23ffff66%22%2C%22font%22%3A…
sp|P59190|RAB15_HUMAN	RAB15	sp|P59190|RAB15_HUMAN; tr|A0A2R8Y7G7|A0A2R8Y7G7_HUMAN; tr|A0A2R8YFB8|A0A2R8YFB8_HUMAN; tr|G3V196|G3V196_HUMAN; tr|G3V562|G3V562_HUMAN; tr|G5ELZ5|G5ELZ5_HUMAN; tr|G5ELZ6|G5ELZ6_HUMAN; tr|G5EMR8|G5EMR8_HUMAN; tr|J3QSF4|J3QSF4_HUMAN; tr|Q6MZX6|Q6MZX6_HUMAN		Ras-related protein Rab-15 OS=Homo sapiens OX=9606 GN=RAB15 PE=1 SV=1	33.06	10	0	5.19	24391	1	1	1	1	IQIWDTAGQER			33,06	1315652054	2	65883301	-0,000293	11	0		GO:0006886 : intracellular protein transport || GO:0006904 : vesicle docking involved in exocytosis || GO:0009306 : protein secretion || GO:0017157 : regulation of exocytosis || GO:0032482 : Rab protein signal transduction || GO:0072659 : protein localization to plasma membrane || GO:1903307 : positive regulation of regulated secretory pathway	The directed movement of proteins in a cell, including the movement of proteins between specific compartments or structures within a cell, such as organelles of a eukaryotic cell. [GOC:mah] || The initial attachment of a vesicle membrane to a target membrane, mediated by proteins protruding from the membrane of the vesicle and the target membrane, that contributes to exocytosis. [GOC:aruk, GOC:bc…	peptide secretion [GO:0002790] || transport [GO:0006810] || intracellular protein transport [GO:0006886] || exocytosis [GO:0006887] || vesicle docking involved in exocytosis [GO:0006904] || cell communication [GO:0007154] || signal transduction [GO:0007165] || small GTPase mediated signal transduction [GO:0007264] || Ras protein signal transduction [GO:0007265] || protein localization [GO:0008104…	http://amigo.geneontology.org/visualize?term_data_type=json&mode=amigo&term_data={%22GO%3A0006886%22%3A%7B%22fill%22%3A%22%23ffff66%22%2C%22font%22%3A%22black%22%7D,%22GO%3A0006904%22%3A%7B%22fill%22%3A%22%23ffff66%22%2C%22font%22%3A%22black%22%7D,%22GO%3A0009306%22%3A%7B%22fill%22%3A%22%23ffff66%22%2C%22font%22%3A%22black%22%7D,%22GO%3A0017157%22%3A%7B%22fill%22%3A%22%23ffff66%22%2C%22font%22%3A…	GO:0005737 : cytoplasm || GO:0005768 : endosome || GO:0005886 : plasma membrane || GO:0005929 : cilium || GO:0008021 : synaptic vesicle || GO:0010008 : endosome membrane || GO:0048471 : perinuclear region of cytoplasm || GO:0070062 : extracellular exosome	All of the contents of a cell excluding the plasma membrane and nucleus, but including other subcellular structures. [ISBN:0198547684] || A vacuole to which materials ingested by endocytosis are delivered. [ISBN:0198506732, PMID:19696797] || The membrane surrounding a cell that separates the cell from its external environment. It consists of a phospholipid bilayer and associated proteins. [ISBN:0…	cellular_component [GO:0005575] || extracellular region [GO:0005576] || extracellular space [GO:0005615] || intracellular [GO:0005622] || cell [GO:0005623] || cytoplasm [GO:0005737] || endosome [GO:0005768] || plasma membrane [GO:0005886] || cilium [GO:0005929] || synaptic vesicle [GO:0008021] || endosome membrane [GO:0010008] || endomembrane system [GO:0012505] || membrane [GO:0016020] || transp…	http://amigo.geneontology.org/visualize?term_data_type=json&mode=amigo&term_data={%22GO%3A0005737%22%3A%7B%22fill%22%3A%22%23ffff66%22%2C%22font%22%3A%22black%22%7D,%22GO%3A0005768%22%3A%7B%22fill%22%3A%22%23ffff66%22%2C%22font%22%3A%22black%22%7D,%22GO%3A0005886%22%3A%7B%22fill%22%3A%22%23ffff66%22%2C%22font%22%3A%22black%22%7D,%22GO%3A0005929%22%3A%7B%22fill%22%3A%22%23ffff66%22%2C%22font%22%3A…	GO:0003924 : GTPase activity || GO:0005525 : GTP binding	Catalysis of the reaction: GTP + H2O = GDP + phosphate. [ISBN:0198547684] || Interacting selectively and non-covalently with GTP, guanosine triphosphate. [GOC:ai]	nucleotide binding [GO:0000166] || nucleoside binding [GO:0001882] || purine nucleoside binding [GO:0001883] || molecular_function [GO:0003674] || catalytic activity [GO:0003824] || GTPase activity [GO:0003924] || binding [GO:0005488] || GTP binding [GO:0005525] || pyrophosphatase activity [GO:0016462] || hydrolase activity [GO:0016787] || hydrolase activity, acting on acid anhydrides [GO:0016817…	http://amigo.geneontology.org/visualize?term_data_type=json&mode=amigo&term_data={%22GO%3A0003924%22%3A%7B%22fill%22%3A%22%23ffff66%22%2C%22font%22%3A%22black%22%7D,%22GO%3A0005525%22%3A%7B%22fill%22%3A%22%23ffff66%22%2C%22font%22%3A%22black%22%7D}&format=png&mode=basic&term_data_type=json
sp|P60709|ACTB_HUMAN	ACTB	sp|P60709|ACTB_HUMAN; sp|P63261|ACTG_HUMAN; tr|B4DVQ0|B4DVQ0_HUMAN; tr|B4DW52|B4DW52_HUMAN; tr|B4E335|B4E335_HUMAN; tr|B4E3A4|B4E3A4_HUMAN; tr|Q1KLZ0|Q1KLZ0_HUMAN; tr|Q53G76|Q53G76_HUMAN; tr|Q53G99|Q53G99_HUMAN; tr|Q53GK6|Q53GK6_HUMAN; tr|Q8WVW5|Q8WVW5_HUMAN	sp|A5A3E0|POTEF_HUMAN; sp|P0CG38|POTEI_HUMAN; sp|P62736|ACTA_HUMAN; sp|P63267|ACTH_HUMAN; sp|P68032|ACTC_HUMAN; sp|P68133|ACTS_HUMAN; sp|Q562R1|ACTBL_HUMAN; sp|Q6S8J3|POTEE_HUMAN; sp|Q9BYX7|ACTBM_HUMAN; tr|A0A173GMX0|A0A173GMX0_HUMAN; tr|A0A2R8Y793|A0A2R8Y793_HUMAN; tr|A0A2R8YEA7|A0A2R8YEA7_HUMAN; tr|A0A2R8YFE2|A0A2R8YFE2_HUMAN; tr|A0A2R8YGF8|A0A2R8YGF8_HUMAN; tr|A1E282|A1E282_HUMAN; tr|A4UCT3|A4…	Actin, cytoplasmic 1 OS=Homo sapiens OX=9606 GN=ACTB PE=1 SV=1	239.4	11	74	17.6	41737	5	5	5	5	GYSFTTTAER;EITALAPSTMK;AVFPSIVGRPR;SYELPDGQVITIGNER;VAPEEHPVLLTEAPLNPK	;Oxidation (M10)	;Oxidation (M325)	34,58;58,99;33,7;78,95;33,18	1131,519653;1176,606003;1197,698227;1789,884628;1953,057098	2;2;2;2;3	566,76752;589,31;599,85632;895,94904;652,02618	0,000418;-0,000277;-0,000069;-0,00055;-0,000129	10;11;11;16;18	0;0;0;0;0	;Oxidation (M10) = 1.0	GO:0000079 : regulation of cyclin-dependent protein serine/threonine kinase activity || GO:0001895 : retina homeostasis || GO:0009612 : response to mechanical stimulus || GO:0016579 : protein deubiquitination || GO:0021762 : substantia nigra development || GO:0022898 : regulation of transmembrane transporter activity || GO:0032091 : negative regulation of protein binding || GO:0034329 : cell junc…	Any process that modulates the frequency, rate or extent of cyclin-dependent protein serine/threonine kinase activity. [GOC:go_curators, GOC:pr] || A tissue homeostatic process involved in the maintenance of an internal equilibrium within the retina of the eye, including control of cellular proliferation and death and control of metabolic function. [GOC:add, GOC:dph, GOC:tb, PMID:15365173, PMID:1…	regulation of cyclin-dependent protein serine/threonine kinase activity [GO:0000079] || cell activation [GO:0001775] || tissue homeostasis [GO:0001894] || retina homeostasis [GO:0001895] || regulation of protein phosphorylation [GO:0001932] || immune effector process [GO:0002252] || activation of immune response [GO:0002253] || immune system process [GO:0002376] || immune response-activating cell…	http://amigo.geneontology.org/visualize?term_data_type=json&mode=amigo&term_data={%22GO%3A0000079%22%3A%7B%22fill%22%3A%22%23ffff66%22%2C%22font%22%3A%22black%22%7D,%22GO%3A0001895%22%3A%7B%22fill%22%3A%22%23ffff66%22%2C%22font%22%3A%22black%22%7D,%22GO%3A0009612%22%3A%7B%22fill%22%3A%22%23ffff66%22%2C%22font%22%3A%22black%22%7D,%22GO%3A0016579%22%3A%7B%22fill%22%3A%22%23ffff66%22%2C%22font%22%3A…	GO:0000790 : nuclear chromatin || GO:0005615 : extracellular space || GO:0005634 : nucleus || GO:0005654 : nucleoplasm || GO:0005737 : cytoplasm || GO:0005829 : cytosol || GO:0005856 : cytoskeleton || GO:0005884 : actin filament || GO:0005886 : plasma membrane || GO:0005925 : focal adhesion || GO:0015629 : actin cytoskeleton || GO:0016020 : membrane || GO:0030016 : myofibril || GO:0030863 : corti…	The ordered and organized complex of DNA, protein, and sometimes RNA, that forms the chromosome in the nucleus. [GOC:elh, PMID:20404130] || That part of a multicellular organism outside the cells proper, usually taken to be outside the plasma membranes, and occupied by fluid. [ISBN:0198547684] || A membrane-bounded organelle of eukaryotic cells in which chromosomes are housed and replicated. In m…	histone acetyltransferase complex [GO:0000123] || nuclear chromosome [GO:0000228] || chromatin [GO:0000785] || nuclear chromatin [GO:0000790] || cellular_component [GO:0005575] || extracellular region [GO:0005576] || extracellular space [GO:0005615] || intracellular [GO:0005622] || cell [GO:0005623] || nucleus [GO:0005634] || nucleoplasm [GO:0005654] || chromosome [GO:0005694] || cytoplasm [GO:00…	http://amigo.geneontology.org/visualize?term_data_type=json&mode=amigo&term_data={%22GO%3A0000790%22%3A%7B%22fill%22%3A%22%23ffff66%22%2C%22font%22%3A%22black%22%7D,%22GO%3A0005615%22%3A%7B%22fill%22%3A%22%23ffff66%22%2C%22font%22%3A%22black%22%7D,%22GO%3A0005634%22%3A%7B%22fill%22%3A%22%23ffff66%22%2C%22font%22%3A%22black%22%7D,%22GO%3A0005654%22%3A%7B%22fill%22%3A%22%23ffff66%22%2C%22font%22%3A…	GO:0005200 : structural constituent of cytoskeleton || GO:0005522 : profilin binding || GO:0005524 : ATP binding || GO:0019894 : kinesin binding || GO:0019901 : protein kinase binding || GO:0030957 : Tat protein binding || GO:0031625 : ubiquitin protein ligase binding || GO:0042802 : identical protein binding || GO:0048156 : tau protein binding || GO:0050998 : nitric-oxide synthase binding || GO:…	The action of a molecule that contributes to the structural integrity of a cytoskeletal structure. [GOC:mah] || Interacting selectively and non-covalently with profilin, an actin-binding protein that forms a complex with G-actin and prevents it from polymerizing to form F-actin. [ISBN:0721662544] || Interacting selectively and non-covalently with ATP, adenosine 5'-triphosphate, a universally impo…	nucleotide binding [GO:0000166] || molecular_function [GO:0003674] || structural molecule activity [GO:0005198] || structural constituent of cytoskeleton [GO:0005200] || binding [GO:0005488] || protein binding [GO:0005515] || profilin binding [GO:0005522] || ATP binding [GO:0005524] || cytoskeletal protein binding [GO:0008092] || transcription factor binding [GO:0008134] || drug binding [GO:00081…	http://amigo.geneontology.org/visualize?term_data_type=json&mode=amigo&term_data={%22GO%3A0005200%22%3A%7B%22fill%22%3A%22%23ffff66%22%2C%22font%22%3A%22black%22%7D,%22GO%3A0005522%22%3A%7B%22fill%22%3A%22%23ffff66%22%2C%22font%22%3A%22black%22%7D,%22GO%3A0005524%22%3A%7B%22fill%22%3A%22%23ffff66%22%2C%22font%22%3A%22black%22%7D,%22GO%3A0019894%22%3A%7B%22fill%22%3A%22%23ffff66%22%2C%22font%22%3A…
sp|P60866|RS20_HUMAN	RPS20	sp|P60866|RS20_HUMAN; tr|E5RJX2|E5RJX2_HUMAN		40S ribosomal protein S20 OS=Homo sapiens OX=9606 GN=RPS20 PE=1 SV=1	44.7	2	0	5.88	13373	1	1	1	1	VCADLIR	Carbamidomethyl (C2)	Carbamidomethyl (C36)	44,7	845442917	2	42372864	-0,000094	7	0		GO:0000184 : nuclear-transcribed mRNA catabolic process, nonsense-mediated decay || GO:0006412 : translation || GO:0006413 : translational initiation || GO:0006614 : SRP-dependent cotranslational protein targeting to membrane || GO:0019083 : viral transcription	The nonsense-mediated decay pathway for nuclear-transcribed mRNAs degrades mRNAs in which an amino-acid codon has changed to a nonsense codon; this prevents the translation of such mRNAs into truncated, and potentially harmful, proteins. [GOC:krc, GOC:ma, PMID:10025395] || The cellular metabolic process in which a protein is formed, using the sequence of a mature mRNA or circRNA molecule to speci…	nuclear-transcribed mRNA catabolic process, nonsense-mediated decay [GO:0000184] || nuclear-transcribed mRNA catabolic process [GO:0000956] || nucleobase-containing compound metabolic process [GO:0006139] || RNA catabolic process [GO:0006401] || mRNA catabolic process [GO:0006402] || translation [GO:0006412] || translational initiation [GO:0006413] || peptide metabolic process [GO:0006518] || pro…	http://amigo.geneontology.org/visualize?term_data_type=json&mode=amigo&term_data={%22GO%3A0000184%22%3A%7B%22fill%22%3A%22%23ffff66%22%2C%22font%22%3A%22black%22%7D,%22GO%3A0006412%22%3A%7B%22fill%22%3A%22%23ffff66%22%2C%22font%22%3A%22black%22%7D,%22GO%3A0006413%22%3A%7B%22fill%22%3A%22%23ffff66%22%2C%22font%22%3A%22black%22%7D,%22GO%3A0006614%22%3A%7B%22fill%22%3A%22%23ffff66%22%2C%22font%22%3A…	GO:0005654 : nucleoplasm || GO:0005829 : cytosol || GO:0005840 : ribosome || GO:0016020 : membrane || GO:0022627 : cytosolic small ribosomal subunit || GO:0070062 : extracellular exosome	That part of the nuclear content other than the chromosomes or the nucleolus. [GOC:ma, ISBN:0124325653] || The part of the cytoplasm that does not contain organelles but which does contain other particulate matter, such as protein complexes. [GOC:hjd, GOC:jl] || An intracellular organelle, about 200 A in diameter, consisting of RNA and protein. It is the site of protein biosynthesis resulting fro…	cellular_component [GO:0005575] || extracellular region [GO:0005576] || extracellular space [GO:0005615] || intracellular [GO:0005622] || cell [GO:0005623] || nucleus [GO:0005634] || nucleoplasm [GO:0005654] || cytoplasm [GO:0005737] || cytosol [GO:0005829] || ribosome [GO:0005840] || small ribosomal subunit [GO:0015935] || membrane [GO:0016020] || cytosolic ribosome [GO:0022626] || cytosolic sma…	http://amigo.geneontology.org/visualize?term_data_type=json&mode=amigo&term_data={%22GO%3A0005654%22%3A%7B%22fill%22%3A%22%23ffff66%22%2C%22font%22%3A%22black%22%7D,%22GO%3A0005829%22%3A%7B%22fill%22%3A%22%23ffff66%22%2C%22font%22%3A%22black%22%7D,%22GO%3A0005840%22%3A%7B%22fill%22%3A%22%23ffff66%22%2C%22font%22%3A%22black%22%7D,%22GO%3A0016020%22%3A%7B%22fill%22%3A%22%23ffff66%22%2C%22font%22%3A…	GO:0003723 : RNA binding || GO:0003735 : structural constituent of ribosome	Interacting selectively and non-covalently with an RNA molecule or a portion thereof. [GOC:jl, GOC:mah] || The action of a molecule that contributes to the structural integrity of the ribosome. [GOC:mah]	molecular_function [GO:0003674] || nucleic acid binding [GO:0003676] || RNA binding [GO:0003723] || structural constituent of ribosome [GO:0003735] || structural molecule activity [GO:0005198] || binding [GO:0005488] || organic cyclic compound binding [GO:0097159] || heterocyclic compound binding [GO:1901363]	http://amigo.geneontology.org/visualize?term_data_type=json&mode=amigo&term_data={%22GO%3A0003723%22%3A%7B%22fill%22%3A%22%23ffff66%22%2C%22font%22%3A%22black%22%7D,%22GO%3A0003735%22%3A%7B%22fill%22%3A%22%23ffff66%22%2C%22font%22%3A%22black%22%7D}&format=png&mode=basic&term_data_type=json
sp|P61313|RL15_HUMAN	RPL15	sp|P61313|RL15_HUMAN; tr|A0A024R2Q4|A0A024R2Q4_HUMAN; tr|A0A2R8Y738|A0A2R8Y738_HUMAN; tr|A0A2R8YEM3|A0A2R8YEM3_HUMAN; tr|B4DEN1|B4DEN1_HUMAN; tr|B4DLP4|B4DLP4_HUMAN; tr|E7ENU7|E7ENU7_HUMAN; tr|E7EQV9|E7EQV9_HUMAN; tr|E7EX53|E7EX53_HUMAN; tr|Q96S84|Q96S84_HUMAN		60S ribosomal protein L15 OS=Homo sapiens OX=9606 GN=RPL15 PE=1 SV=2	35.9	10	0	3.43	24146	1	1	1	1	QGYVIYR			35,9	89747084	2	44974301	0,000314	7	0		GO:0000184 : nuclear-transcribed mRNA catabolic process, nonsense-mediated decay || GO:0002181 : cytoplasmic translation || GO:0006412 : translation || GO:0006413 : translational initiation || GO:0006614 : SRP-dependent cotranslational protein targeting to membrane || GO:0019083 : viral transcription	The nonsense-mediated decay pathway for nuclear-transcribed mRNAs degrades mRNAs in which an amino-acid codon has changed to a nonsense codon; this prevents the translation of such mRNAs into truncated, and potentially harmful, proteins. [GOC:krc, GOC:ma, PMID:10025395] || The chemical reactions and pathways resulting in the formation of a protein in the cytoplasm. This is a ribosome-mediated pro…	nuclear-transcribed mRNA catabolic process, nonsense-mediated decay [GO:0000184] || nuclear-transcribed mRNA catabolic process [GO:0000956] || cytoplasmic translation [GO:0002181] || nucleobase-containing compound metabolic process [GO:0006139] || RNA catabolic process [GO:0006401] || mRNA catabolic process [GO:0006402] || translation [GO:0006412] || translational initiation [GO:0006413] || pepti…	http://amigo.geneontology.org/visualize?term_data_type=json&mode=amigo&term_data={%22GO%3A0000184%22%3A%7B%22fill%22%3A%22%23ffff66%22%2C%22font%22%3A%22black%22%7D,%22GO%3A0002181%22%3A%7B%22fill%22%3A%22%23ffff66%22%2C%22font%22%3A%22black%22%7D,%22GO%3A0006412%22%3A%7B%22fill%22%3A%22%23ffff66%22%2C%22font%22%3A%22black%22%7D,%22GO%3A0006413%22%3A%7B%22fill%22%3A%22%23ffff66%22%2C%22font%22%3A…	GO:0005634 : nucleus || GO:0005829 : cytosol || GO:0005840 : ribosome || GO:0016020 : membrane || GO:0022625 : cytosolic large ribosomal subunit	A membrane-bounded organelle of eukaryotic cells in which chromosomes are housed and replicated. In most cells, the nucleus contains all of the cell's chromosomes except the organellar chromosomes, and is the site of RNA synthesis and processing. In some species, or in specialized cell types, RNA metabolism or DNA replication may be absent. [GOC:go_curators] || The part of the cytoplasm that does…	cellular_component [GO:0005575] || intracellular [GO:0005622] || cell [GO:0005623] || nucleus [GO:0005634] || cytoplasm [GO:0005737] || cytosol [GO:0005829] || ribosome [GO:0005840] || large ribosomal subunit [GO:0015934] || membrane [GO:0016020] || cytosolic large ribosomal subunit [GO:0022625] || cytosolic ribosome [GO:0022626] || protein-containing complex [GO:0032991] || organelle [GO:0043226…	http://amigo.geneontology.org/visualize?term_data_type=json&mode=amigo&term_data={%22GO%3A0005634%22%3A%7B%22fill%22%3A%22%23ffff66%22%2C%22font%22%3A%22black%22%7D,%22GO%3A0005829%22%3A%7B%22fill%22%3A%22%23ffff66%22%2C%22font%22%3A%22black%22%7D,%22GO%3A0005840%22%3A%7B%22fill%22%3A%22%23ffff66%22%2C%22font%22%3A%22black%22%7D,%22GO%3A0016020%22%3A%7B%22fill%22%3A%22%23ffff66%22%2C%22font%22%3A…	GO:0003723 : RNA binding || GO:0003735 : structural constituent of ribosome || GO:0045296 : cadherin binding	Interacting selectively and non-covalently with an RNA molecule or a portion thereof. [GOC:jl, GOC:mah] || The action of a molecule that contributes to the structural integrity of the ribosome. [GOC:mah] || Interacting selectively and non-covalently with cadherin, a type I membrane protein involved in cell adhesion. [GOC:bf]	molecular_function [GO:0003674] || nucleic acid binding [GO:0003676] || RNA binding [GO:0003723] || structural constituent of ribosome [GO:0003735] || structural molecule activity [GO:0005198] || binding [GO:0005488] || protein binding [GO:0005515] || cadherin binding [GO:0045296] || cell adhesion molecule binding [GO:0050839] || organic cyclic compound binding [GO:0097159] || heterocyclic compou…	http://amigo.geneontology.org/visualize?term_data_type=json&mode=amigo&term_data={%22GO%3A0003723%22%3A%7B%22fill%22%3A%22%23ffff66%22%2C%22font%22%3A%22black%22%7D,%22GO%3A0003735%22%3A%7B%22fill%22%3A%22%23ffff66%22%2C%22font%22%3A%22black%22%7D,%22GO%3A0045296%22%3A%7B%22fill%22%3A%22%23ffff66%22%2C%22font%22%3A%22black%22%7D}&format=png&mode=basic&term_data_type=json
sp|P62917|RL8_HUMAN	RPL8	sp|P62917|RL8_HUMAN; tr|E9PKU4|E9PKU4_HUMAN; tr|E9PKZ0|E9PKZ0_HUMAN; tr|E9PP36|E9PP36_HUMAN		60S ribosomal protein L8 OS=Homo sapiens OX=9606 GN=RPL8 PE=1 SV=2	45.03	4	0	4.28	28025	1	1	1	1	AVVGVVAGGGR			45,03	940545441	2	471,28	0,000004	11	0		GO:0000184 : nuclear-transcribed mRNA catabolic process, nonsense-mediated decay || GO:0002181 : cytoplasmic translation || GO:0006412 : translation || GO:0006413 : translational initiation || GO:0006614 : SRP-dependent cotranslational protein targeting to membrane || GO:0019083 : viral transcription || GO:1990090 : cellular response to nerve growth factor stimulus	The nonsense-mediated decay pathway for nuclear-transcribed mRNAs degrades mRNAs in which an amino-acid codon has changed to a nonsense codon; this prevents the translation of such mRNAs into truncated, and potentially harmful, proteins. [GOC:krc, GOC:ma, PMID:10025395] || The chemical reactions and pathways resulting in the formation of a protein in the cytoplasm. This is a ribosome-mediated pro…	nuclear-transcribed mRNA catabolic process, nonsense-mediated decay [GO:0000184] || nuclear-transcribed mRNA catabolic process [GO:0000956] || cytoplasmic translation [GO:0002181] || nucleobase-containing compound metabolic process [GO:0006139] || RNA catabolic process [GO:0006401] || mRNA catabolic process [GO:0006402] || translation [GO:0006412] || translational initiation [GO:0006413] || pepti…	http://amigo.geneontology.org/visualize?term_data_type=json&mode=amigo&term_data={%22GO%3A0000184%22%3A%7B%22fill%22%3A%22%23ffff66%22%2C%22font%22%3A%22black%22%7D,%22GO%3A0002181%22%3A%7B%22fill%22%3A%22%23ffff66%22%2C%22font%22%3A%22black%22%7D,%22GO%3A0006412%22%3A%7B%22fill%22%3A%22%23ffff66%22%2C%22font%22%3A%22black%22%7D,%22GO%3A0006413%22%3A%7B%22fill%22%3A%22%23ffff66%22%2C%22font%22%3A…	GO:0005829 : cytosol || GO:0005840 : ribosome || GO:0005925 : focal adhesion || GO:0014069 : postsynaptic density || GO:0016020 : membrane || GO:0022625 : cytosolic large ribosomal subunit || GO:0042788 : polysomal ribosome || GO:0098794 : postsynapse	The part of the cytoplasm that does not contain organelles but which does contain other particulate matter, such as protein complexes. [GOC:hjd, GOC:jl] || An intracellular organelle, about 200 A in diameter, consisting of RNA and protein. It is the site of protein biosynthesis resulting from translation of messenger RNA (mRNA). It consists of two subunits, one large and one small, each containin…	cellular_component [GO:0005575] || intracellular [GO:0005622] || cell [GO:0005623] || cytoplasm [GO:0005737] || cytosol [GO:0005829] || ribosome [GO:0005840] || polysome [GO:0005844] || adherens junction [GO:0005912] || cell-substrate adherens junction [GO:0005924] || focal adhesion [GO:0005925] || postsynaptic density [GO:0014069] || large ribosomal subunit [GO:0015934] || membrane [GO:0016020] …	http://amigo.geneontology.org/visualize?term_data_type=json&mode=amigo&term_data={%22GO%3A0005829%22%3A%7B%22fill%22%3A%22%23ffff66%22%2C%22font%22%3A%22black%22%7D,%22GO%3A0005840%22%3A%7B%22fill%22%3A%22%23ffff66%22%2C%22font%22%3A%22black%22%7D,%22GO%3A0005925%22%3A%7B%22fill%22%3A%22%23ffff66%22%2C%22font%22%3A%22black%22%7D,%22GO%3A0014069%22%3A%7B%22fill%22%3A%22%23ffff66%22%2C%22font%22%3A…	GO:0003723 : RNA binding || GO:0003735 : structural constituent of ribosome || GO:1990932 : 5.8S rRNA binding	Interacting selectively and non-covalently with an RNA molecule or a portion thereof. [GOC:jl, GOC:mah] || The action of a molecule that contributes to the structural integrity of the ribosome. [GOC:mah] || Interacting selectively and non-covalently with 5.8S ribosomal RNA, a eukaryotic ribosomal RNA which forms a complex with 28S RNA. [PMID:11716358, PMID:15527424]	molecular_function [GO:0003674] || nucleic acid binding [GO:0003676] || RNA binding [GO:0003723] || structural constituent of ribosome [GO:0003735] || structural molecule activity [GO:0005198] || binding [GO:0005488] || rRNA binding [GO:0019843] || organic cyclic compound binding [GO:0097159] || heterocyclic compound binding [GO:1901363] || 5.8S rRNA binding [GO:1990932]	http://amigo.geneontology.org/visualize?term_data_type=json&mode=amigo&term_data={%22GO%3A0003723%22%3A%7B%22fill%22%3A%22%23ffff66%22%2C%22font%22%3A%22black%22%7D,%22GO%3A0003735%22%3A%7B%22fill%22%3A%22%23ffff66%22%2C%22font%22%3A%22black%22%7D,%22GO%3A1990932%22%3A%7B%22fill%22%3A%22%23ffff66%22%2C%22font%22%3A%22black%22%7D}&format=png&mode=basic&term_data_type=json
sp|P63244|RACK1_HUMAN	RACK1	sp|P63244|RACK1_HUMAN; tr|B4DVD2|B4DVD2_HUMAN; tr|D6R9L0|D6R9L0_HUMAN; tr|D6R9Z1|D6R9Z1_HUMAN; tr|D6RAU2|D6RAU2_HUMAN; tr|D6RFX4|D6RFX4_HUMAN; tr|D6RFZ9|D6RFZ9_HUMAN; tr|D6RHH4|D6RHH4_HUMAN; tr|E9KL35|E9KL35_HUMAN; tr|E9PD14|E9PD14_HUMAN; tr|H0Y8W2|H0Y8W2_HUMAN; tr|H0YAF8|H0YAF8_HUMAN; tr|H0YAM7|H0YAM7_HUMAN; tr|J3KPE3|J3KPE3_HUMAN		Receptor of activated protein C kinase 1 OS=Homo sapiens OX=9606 GN=RACK1 PE=1 SV=3	50.13	14	0	3.79	35077	1	1	1	1	DVLSVAFSSDNR			50,13	1308630997	2	65532208	-0,000694	12	0		GO:0001934 : positive regulation of protein phosphorylation || GO:0006919 : activation of cysteine-type endopeptidase activity involved in apoptotic process || GO:0007049 : cell cycle || GO:0007369 : gastrulation || GO:0010629 : negative regulation of gene expression || GO:0010803 : regulation of tumor necrosis factor-mediated signaling pathway || GO:0016032 : viral process || GO:0016567 : protei…	Any process that activates or increases the frequency, rate or extent of addition of phosphate groups to amino acids within a protein. [GOC:hjd] || Any process that initiates the activity of the inactive enzyme cysteine-type endopeptidase in the context of an apoptotic process. [GOC:al, GOC:dph, GOC:jl, GOC:mtg_apoptosis, GOC:tb, PMID:14744432, PMID:18328827, Wikipedia:Caspase] || The progression…	response to reactive oxygen species [GO:0000302] || regulation of cell growth [GO:0001558] || cellular glucose homeostasis [GO:0001678] || regulation of protein phosphorylation [GO:0001932] || negative regulation of protein phosphorylation [GO:0001933] || positive regulation of protein phosphorylation [GO:0001934] || regulation of cytokine-mediated signaling pathway [GO:0001959] || regulation of …	http://amigo.geneontology.org/visualize?term_data_type=json&mode=amigo&term_data={%22GO%3A0001934%22%3A%7B%22fill%22%3A%22%23ffff66%22%2C%22font%22%3A%22black%22%7D,%22GO%3A0006919%22%3A%7B%22fill%22%3A%22%23ffff66%22%2C%22font%22%3A%22black%22%7D,%22GO%3A0007049%22%3A%7B%22fill%22%3A%22%23ffff66%22%2C%22font%22%3A%22black%22%7D,%22GO%3A0007369%22%3A%7B%22fill%22%3A%22%23ffff66%22%2C%22font%22%3A…	GO:0001891 : phagocytic cup || GO:0005634 : nucleus || GO:0005654 : nucleoplasm || GO:0005737 : cytoplasm || GO:0005739 : mitochondrion || GO:0005829 : cytosol || GO:0015935 : small ribosomal subunit || GO:0022627 : cytosolic small ribosomal subunit || GO:0030425 : dendrite || GO:0030496 : midbody || GO:0043025 : neuronal cell body || GO:0043204 : perikaryon || GO:0048471 : perinuclear region of …	An invagination of the cell membrane formed by an actin dependent process during phagocytosis. Following internalization it is converted into a phagosome. [PMID:10358769] || A membrane-bounded organelle of eukaryotic cells in which chromosomes are housed and replicated. In most cells, the nucleus contains all of the cell's chromosomes except the organellar chromosomes, and is the site of RNA synt…	phagocytic cup [GO:0001891] || cellular_component [GO:0005575] || extracellular region [GO:0005576] || extracellular space [GO:0005615] || intracellular [GO:0005622] || cell [GO:0005623] || nucleus [GO:0005634] || nucleoplasm [GO:0005654] || cytoplasm [GO:0005737] || mitochondrion [GO:0005739] || cytosol [GO:0005829] || ribosome [GO:0005840] || plasma membrane [GO:0005886] || small ribosomal subu…	http://amigo.geneontology.org/visualize?term_data_type=json&mode=amigo&term_data={%22GO%3A0001891%22%3A%7B%22fill%22%3A%22%23ffff66%22%2C%22font%22%3A%22black%22%7D,%22GO%3A0005634%22%3A%7B%22fill%22%3A%22%23ffff66%22%2C%22font%22%3A%22black%22%7D,%22GO%3A0005654%22%3A%7B%22fill%22%3A%22%23ffff66%22%2C%22font%22%3A%22black%22%7D,%22GO%3A0005737%22%3A%7B%22fill%22%3A%22%23ffff66%22%2C%22font%22%3A…	GO:0003723 : RNA binding || GO:0005080 : protein kinase C binding || GO:0005102 : signaling receptor binding || GO:0008200 : ion channel inhibitor activity || GO:0008656 : cysteine-type endopeptidase activator activity involved in apoptotic process || GO:0019899 : enzyme binding || GO:0019903 : protein phosphatase binding || GO:0030292 : protein tyrosine kinase inhibitor activity || GO:0030332 : …	Interacting selectively and non-covalently with an RNA molecule or a portion thereof. [GOC:jl, GOC:mah] || Interacting selectively and non-covalently with protein kinase C. [GOC:jl] || Interacting selectively and non-covalently with one or more specific sites on a receptor molecule, a macromolecule that undergoes combination with a hormone, neurotransmitter, drug or intracellular messenger to ini…	molecular_function [GO:0003674] || nucleic acid binding [GO:0003676] || RNA binding [GO:0003723] || enzyme inhibitor activity [GO:0004857] || protein kinase inhibitor activity [GO:0004860] || protein kinase C binding [GO:0005080] || signaling receptor binding [GO:0005102] || binding [GO:0005488] || protein binding [GO:0005515] || enzyme activator activity [GO:0008047] || ion channel inhibitor act…	http://amigo.geneontology.org/visualize?term_data_type=json&mode=amigo&term_data={%22GO%3A0003723%22%3A%7B%22fill%22%3A%22%23ffff66%22%2C%22font%22%3A%22black%22%7D,%22GO%3A0005080%22%3A%7B%22fill%22%3A%22%23ffff66%22%2C%22font%22%3A%22black%22%7D,%22GO%3A0005102%22%3A%7B%22fill%22%3A%22%23ffff66%22%2C%22font%22%3A%22black%22%7D,%22GO%3A0008200%22%3A%7B%22fill%22%3A%22%23ffff66%22%2C%22font%22%3A…
sp|P84098|RL19_HUMAN	RPL19	sp|P84098|RL19_HUMAN; tr|J3KTE4|J3KTE4_HUMAN; tr|J3QR09|J3QR09_HUMAN; tr|Q53G49|Q53G49_HUMAN; tr|Q8IWR8|Q8IWR8_HUMAN		60S ribosomal protein L19 OS=Homo sapiens OX=9606 GN=RPL19 PE=1 SV=1	54.08	5	0	4.59	23466	1	1	1	1	LLADQAEAR			54,08	985519226	2	49376669	-0,000199	9	0		GO:0000184 : nuclear-transcribed mRNA catabolic process, nonsense-mediated decay || GO:0002181 : cytoplasmic translation || GO:0006412 : translation || GO:0006413 : translational initiation || GO:0006614 : SRP-dependent cotranslational protein targeting to membrane || GO:0019083 : viral transcription	The nonsense-mediated decay pathway for nuclear-transcribed mRNAs degrades mRNAs in which an amino-acid codon has changed to a nonsense codon; this prevents the translation of such mRNAs into truncated, and potentially harmful, proteins. [GOC:krc, GOC:ma, PMID:10025395] || The chemical reactions and pathways resulting in the formation of a protein in the cytoplasm. This is a ribosome-mediated pro…	nuclear-transcribed mRNA catabolic process, nonsense-mediated decay [GO:0000184] || nuclear-transcribed mRNA catabolic process [GO:0000956] || cytoplasmic translation [GO:0002181] || nucleobase-containing compound metabolic process [GO:0006139] || RNA catabolic process [GO:0006401] || mRNA catabolic process [GO:0006402] || translation [GO:0006412] || translational initiation [GO:0006413] || pepti…	http://amigo.geneontology.org/visualize?term_data_type=json&mode=amigo&term_data={%22GO%3A0000184%22%3A%7B%22fill%22%3A%22%23ffff66%22%2C%22font%22%3A%22black%22%7D,%22GO%3A0002181%22%3A%7B%22fill%22%3A%22%23ffff66%22%2C%22font%22%3A%22black%22%7D,%22GO%3A0006412%22%3A%7B%22fill%22%3A%22%23ffff66%22%2C%22font%22%3A%22black%22%7D,%22GO%3A0006413%22%3A%7B%22fill%22%3A%22%23ffff66%22%2C%22font%22%3A…	GO:0005829 : cytosol || GO:0005925 : focal adhesion || GO:0016020 : membrane || GO:0022625 : cytosolic large ribosomal subunit || GO:0042788 : polysomal ribosome	The part of the cytoplasm that does not contain organelles but which does contain other particulate matter, such as protein complexes. [GOC:hjd, GOC:jl] || Small region on the surface of a cell that anchors the cell to the extracellular matrix and that forms a point of termination of actin filaments. [ISBN:0124325653, ISBN:0815316208] || A lipid bilayer along with all the proteins and protein com…	cellular_component [GO:0005575] || intracellular [GO:0005622] || cell [GO:0005623] || cytoplasm [GO:0005737] || cytosol [GO:0005829] || ribosome [GO:0005840] || polysome [GO:0005844] || adherens junction [GO:0005912] || cell-substrate adherens junction [GO:0005924] || focal adhesion [GO:0005925] || large ribosomal subunit [GO:0015934] || membrane [GO:0016020] || cytosolic large ribosomal subunit …	http://amigo.geneontology.org/visualize?term_data_type=json&mode=amigo&term_data={%22GO%3A0005829%22%3A%7B%22fill%22%3A%22%23ffff66%22%2C%22font%22%3A%22black%22%7D,%22GO%3A0005925%22%3A%7B%22fill%22%3A%22%23ffff66%22%2C%22font%22%3A%22black%22%7D,%22GO%3A0016020%22%3A%7B%22fill%22%3A%22%23ffff66%22%2C%22font%22%3A%22black%22%7D,%22GO%3A0022625%22%3A%7B%22fill%22%3A%22%23ffff66%22%2C%22font%22%3A…	GO:0003723 : RNA binding || GO:0003735 : structural constituent of ribosome	Interacting selectively and non-covalently with an RNA molecule or a portion thereof. [GOC:jl, GOC:mah] || The action of a molecule that contributes to the structural integrity of the ribosome. [GOC:mah]	molecular_function [GO:0003674] || nucleic acid binding [GO:0003676] || RNA binding [GO:0003723] || structural constituent of ribosome [GO:0003735] || structural molecule activity [GO:0005198] || binding [GO:0005488] || organic cyclic compound binding [GO:0097159] || heterocyclic compound binding [GO:1901363]	http://amigo.geneontology.org/visualize?term_data_type=json&mode=amigo&term_data={%22GO%3A0003723%22%3A%7B%22fill%22%3A%22%23ffff66%22%2C%22font%22%3A%22black%22%7D,%22GO%3A0003735%22%3A%7B%22fill%22%3A%22%23ffff66%22%2C%22font%22%3A%22black%22%7D}&format=png&mode=basic&term_data_type=json
sp|Q07020|RL18_HUMAN	RPL18	sp|Q07020|RL18_HUMAN; tr|A0A024QZD1|A0A024QZD1_HUMAN; tr|F8VUA6|F8VUA6_HUMAN; tr|G3V203|G3V203_HUMAN; tr|H0YHA7|H0YHA7_HUMAN; tr|J3QQ67|J3QQ67_HUMAN; tr|Q0QEW2|Q0QEW2_HUMAN	tr|A0A075B7A0|A0A075B7A0_HUMAN; tr|B4DDY5|B4DDY5_HUMAN; tr|F8VYV2|F8VYV2_HUMAN	60S ribosomal protein L18 OS=Homo sapiens OX=9606 GN=RPL18 PE=1 SV=2	159.13	7	3	19.68	21634	3	3	3	3	GCGTVLLSGPR;TAVVVGTITDDVR;ILTFDQLALDSPK	Carbamidomethyl (C2)	Carbamidomethyl (C134)	36,7;43,47;78,96	1115,575745;1344,72493;1459,792236	2;2;2	558,79498;673,36938;730,90338	-0,000169;-0,000361;-0,000014	11;13;13	0;0;0		GO:0000184 : nuclear-transcribed mRNA catabolic process, nonsense-mediated decay || GO:0002181 : cytoplasmic translation || GO:0006412 : translation || GO:0006413 : translational initiation || GO:0006614 : SRP-dependent cotranslational protein targeting to membrane || GO:0019083 : viral transcription	The nonsense-mediated decay pathway for nuclear-transcribed mRNAs degrades mRNAs in which an amino-acid codon has changed to a nonsense codon; this prevents the translation of such mRNAs into truncated, and potentially harmful, proteins. [GOC:krc, GOC:ma, PMID:10025395] || The chemical reactions and pathways resulting in the formation of a protein in the cytoplasm. This is a ribosome-mediated pro…	nuclear-transcribed mRNA catabolic process, nonsense-mediated decay [GO:0000184] || nuclear-transcribed mRNA catabolic process [GO:0000956] || cytoplasmic translation [GO:0002181] || nucleobase-containing compound metabolic process [GO:0006139] || RNA catabolic process [GO:0006401] || mRNA catabolic process [GO:0006402] || translation [GO:0006412] || translational initiation [GO:0006413] || pepti…	http://amigo.geneontology.org/visualize?term_data_type=json&mode=amigo&term_data={%22GO%3A0000184%22%3A%7B%22fill%22%3A%22%23ffff66%22%2C%22font%22%3A%22black%22%7D,%22GO%3A0002181%22%3A%7B%22fill%22%3A%22%23ffff66%22%2C%22font%22%3A%22black%22%7D,%22GO%3A0006412%22%3A%7B%22fill%22%3A%22%23ffff66%22%2C%22font%22%3A%22black%22%7D,%22GO%3A0006413%22%3A%7B%22fill%22%3A%22%23ffff66%22%2C%22font%22%3A…	GO:0005634 : nucleus || GO:0005730 : nucleolus || GO:0005783 : endoplasmic reticulum || GO:0005791 : rough endoplasmic reticulum || GO:0005829 : cytosol || GO:0005840 : ribosome || GO:0005925 : focal adhesion || GO:0016020 : membrane || GO:0022625 : cytosolic large ribosomal subunit || GO:0042788 : polysomal ribosome	A membrane-bounded organelle of eukaryotic cells in which chromosomes are housed and replicated. In most cells, the nucleus contains all of the cell's chromosomes except the organellar chromosomes, and is the site of RNA synthesis and processing. In some species, or in specialized cell types, RNA metabolism or DNA replication may be absent. [GOC:go_curators] || A small, dense body one or more of …	cellular_component [GO:0005575] || intracellular [GO:0005622] || cell [GO:0005623] || nucleus [GO:0005634] || nucleolus [GO:0005730] || cytoplasm [GO:0005737] || endoplasmic reticulum [GO:0005783] || rough endoplasmic reticulum [GO:0005791] || cytosol [GO:0005829] || ribosome [GO:0005840] || polysome [GO:0005844] || adherens junction [GO:0005912] || cell-substrate adherens junction [GO:0005924] |…	http://amigo.geneontology.org/visualize?term_data_type=json&mode=amigo&term_data={%22GO%3A0005634%22%3A%7B%22fill%22%3A%22%23ffff66%22%2C%22font%22%3A%22black%22%7D,%22GO%3A0005730%22%3A%7B%22fill%22%3A%22%23ffff66%22%2C%22font%22%3A%22black%22%7D,%22GO%3A0005783%22%3A%7B%22fill%22%3A%22%23ffff66%22%2C%22font%22%3A%22black%22%7D,%22GO%3A0005791%22%3A%7B%22fill%22%3A%22%23ffff66%22%2C%22font%22%3A…	GO:0003723 : RNA binding || GO:0003735 : structural constituent of ribosome	Interacting selectively and non-covalently with an RNA molecule or a portion thereof. [GOC:jl, GOC:mah] || The action of a molecule that contributes to the structural integrity of the ribosome. [GOC:mah]	molecular_function [GO:0003674] || nucleic acid binding [GO:0003676] || RNA binding [GO:0003723] || structural constituent of ribosome [GO:0003735] || structural molecule activity [GO:0005198] || binding [GO:0005488] || organic cyclic compound binding [GO:0097159] || heterocyclic compound binding [GO:1901363]	http://amigo.geneontology.org/visualize?term_data_type=json&mode=amigo&term_data={%22GO%3A0003723%22%3A%7B%22fill%22%3A%22%23ffff66%22%2C%22font%22%3A%22black%22%7D,%22GO%3A0003735%22%3A%7B%22fill%22%3A%22%23ffff66%22%2C%22font%22%3A%22black%22%7D}&format=png&mode=basic&term_data_type=json
sp|Q08211|DHX9_HUMAN	DHX9	sp|Q08211|DHX9_HUMAN; tr|Q58F26|Q58F26_HUMAN; tr|Q6PJK6|Q6PJK6_HUMAN		ATP-dependent RNA helicase A OS=Homo sapiens OX=9606 GN=DHX9 PE=1 SV=4	49.94	3	0	0.71	140958	1	1	1	1	LAQFEPSQR			49,94	1074545792	2	5382807	0,000528	9	0		GO:0000380 : alternative mRNA splicing, via spliceosome || GO:0000398 : mRNA splicing, via spliceosome || GO:0001649 : osteoblast differentiation || GO:0006260 : DNA replication || GO:0006353 : DNA-templated transcription, termination || GO:0006357 : regulation of transcription by RNA polymerase II || GO:0006954 : inflammatory response || GO:0010501 : RNA secondary structure unwinding || GO:00304…	The process of generating multiple mRNA molecules from a given set of exons by differential use of exons from the primary transcript(s) to form multiple mature mRNAs that vary in their exon composition. [GOC:krc, PMID:12110900] || The joining together of exons from one or more primary transcripts of messenger RNA (mRNA) and the excision of intron sequences, via a spliceosomal mechanism, so that m…	RNA splicing, via transesterification reactions [GO:0000375] || RNA splicing, via transesterification reactions with bulged adenosine as nucleophile [GO:0000377] || alternative mRNA splicing, via spliceosome [GO:0000380] || mRNA splicing, via spliceosome [GO:0000398] || ossification [GO:0001503] || osteoblast differentiation [GO:0001649] || cytokine production [GO:0001816] || regulation of cytoki…	http://amigo.geneontology.org/visualize?term_data_type=json&mode=amigo&term_data={%22GO%3A0000380%22%3A%7B%22fill%22%3A%22%23ffff66%22%2C%22font%22%3A%22black%22%7D,%22GO%3A0000398%22%3A%7B%22fill%22%3A%22%23ffff66%22%2C%22font%22%3A%22black%22%7D,%22GO%3A0001649%22%3A%7B%22fill%22%3A%22%23ffff66%22%2C%22font%22%3A%22black%22%7D,%22GO%3A0006260%22%3A%7B%22fill%22%3A%22%23ffff66%22%2C%22font%22%3A…	GO:0005634 : nucleus || GO:0005654 : nucleoplasm || GO:0005726 : perichromatin fibrils || GO:0005730 : nucleolus || GO:0005737 : cytoplasm || GO:0005813 : centrosome || GO:0005829 : cytosol || GO:0005844 : polysome || GO:0015629 : actin cytoskeleton || GO:0016020 : membrane || GO:0016442 : RISC complex || GO:0016604 : nuclear body || GO:0032991 : protein-containing complex || GO:0036464 : cytopla…	A membrane-bounded organelle of eukaryotic cells in which chromosomes are housed and replicated. In most cells, the nucleus contains all of the cell's chromosomes except the organellar chromosomes, and is the site of RNA synthesis and processing. In some species, or in specialized cell types, RNA metabolism or DNA replication may be absent. [GOC:go_curators] || That part of the nuclear content ot…	nuclear chromosome [GO:0000228] || chromatin [GO:0000785] || nuclear chromatin [GO:0000790] || cellular_component [GO:0005575] || intracellular [GO:0005622] || cell [GO:0005623] || nucleus [GO:0005634] || nucleoplasm [GO:0005654] || chromosome [GO:0005694] || perichromatin fibrils [GO:0005726] || nucleolus [GO:0005730] || cytoplasm [GO:0005737] || centrosome [GO:0005813] || microtubule organizing…	http://amigo.geneontology.org/visualize?term_data_type=json&mode=amigo&term_data={%22GO%3A0005634%22%3A%7B%22fill%22%3A%22%23ffff66%22%2C%22font%22%3A%22black%22%7D,%22GO%3A0005654%22%3A%7B%22fill%22%3A%22%23ffff66%22%2C%22font%22%3A%22black%22%7D,%22GO%3A0005726%22%3A%7B%22fill%22%3A%22%23ffff66%22%2C%22font%22%3A%22black%22%7D,%22GO%3A0005730%22%3A%7B%22fill%22%3A%22%23ffff66%22%2C%22font%22%3A…	GO:0000978 : RNA polymerase II proximal promoter sequence-specific DNA binding || GO:0000993 : RNA polymerase II complex binding || GO:0001069 : regulatory region RNA binding || GO:0001085 : RNA polymerase II transcription factor binding || GO:0003677 : DNA binding || GO:0003678 : DNA helicase activity || GO:0003688 : DNA replication origin binding || GO:0003690 : double-stranded DNA binding || G…	Interacting selectively and non-covalently with a specific upstream regulatory DNA sequence (transcription factor recognition sequence or binding site) located in the proximal promoter of a gene transcribed by RNA polymerase II. The proximal promoter is in cis with and relatively close to the core promoter. [GOC:pg, GOC:txnOH] || Interacting selectively and non-covalently with RNA polymerase II c…	nucleotide binding [GO:0000166] || transcription regulatory region sequence-specific DNA binding [GO:0000976] || RNA polymerase II regulatory region sequence-specific DNA binding [GO:0000977] || RNA polymerase II proximal promoter sequence-specific DNA binding [GO:0000978] || proximal promoter sequence-specific DNA binding [GO:0000987] || RNA polymerase II complex binding [GO:0000993] || RNA poly…	http://amigo.geneontology.org/visualize?term_data_type=json&mode=amigo&term_data={%22GO%3A0000978%22%3A%7B%22fill%22%3A%22%23ffff66%22%2C%22font%22%3A%22black%22%7D,%22GO%3A0000993%22%3A%7B%22fill%22%3A%22%23ffff66%22%2C%22font%22%3A%22black%22%7D,%22GO%3A0001069%22%3A%7B%22fill%22%3A%22%23ffff66%22%2C%22font%22%3A%22black%22%7D,%22GO%3A0001085%22%3A%7B%22fill%22%3A%22%23ffff66%22%2C%22font%22%3A…
sp|Q13151|ROA0_HUMAN	HNRNPA0	sp|Q13151|ROA0_HUMAN		Heterogeneous nuclear ribonucleoprotein A0 OS=Homo sapiens OX=9606 GN=HNRNPA0 PE=1 SV=1	45.26	1	0	5.25	30841	1	1	1	1	LFIGGLNVQTSESGLR			45,26	1689904984	2	84595947	-0,000298	16	0		GO:0000398 : mRNA splicing, via spliceosome || GO:0006397 : mRNA processing || GO:0006954 : inflammatory response || GO:0016070 : RNA metabolic process || GO:0032496 : response to lipopolysaccharide || GO:0070935 : 3'-UTR-mediated mRNA stabilization	The joining together of exons from one or more primary transcripts of messenger RNA (mRNA) and the excision of intron sequences, via a spliceosomal mechanism, so that mRNA consisting only of the joined exons is produced. [GOC:krc, ISBN:0198506732, ISBN:0879695897] || Any process involved in the conversion of a primary mRNA transcript into one or more mature mRNA(s) prior to translation into polyp…	RNA splicing, via transesterification reactions [GO:0000375] || RNA splicing, via transesterification reactions with bulged adenosine as nucleophile [GO:0000377] || mRNA splicing, via spliceosome [GO:0000398] || response to molecule of bacterial origin [GO:0002237] || nucleobase-containing compound metabolic process [GO:0006139] || RNA processing [GO:0006396] || mRNA processing [GO:0006397] || RN…	http://amigo.geneontology.org/visualize?term_data_type=json&mode=amigo&term_data={%22GO%3A0000398%22%3A%7B%22fill%22%3A%22%23ffff66%22%2C%22font%22%3A%22black%22%7D,%22GO%3A0006397%22%3A%7B%22fill%22%3A%22%23ffff66%22%2C%22font%22%3A%22black%22%7D,%22GO%3A0006954%22%3A%7B%22fill%22%3A%22%23ffff66%22%2C%22font%22%3A%22black%22%7D,%22GO%3A0016070%22%3A%7B%22fill%22%3A%22%23ffff66%22%2C%22font%22%3A…	GO:0005634 : nucleus || GO:0005654 : nucleoplasm || GO:1990904 : ribonucleoprotein complex	A membrane-bounded organelle of eukaryotic cells in which chromosomes are housed and replicated. In most cells, the nucleus contains all of the cell's chromosomes except the organellar chromosomes, and is the site of RNA synthesis and processing. In some species, or in specialized cell types, RNA metabolism or DNA replication may be absent. [GOC:go_curators] || That part of the nuclear content ot…	cellular_component [GO:0005575] || intracellular [GO:0005622] || cell [GO:0005623] || nucleus [GO:0005634] || nucleoplasm [GO:0005654] || membrane-enclosed lumen [GO:0031974] || nuclear lumen [GO:0031981] || protein-containing complex [GO:0032991] || organelle [GO:0043226] || membrane-bounded organelle [GO:0043227] || intracellular organelle [GO:0043229] || intracellular membrane-bounded organell…	http://amigo.geneontology.org/visualize?term_data_type=json&mode=amigo&term_data={%22GO%3A0005634%22%3A%7B%22fill%22%3A%22%23ffff66%22%2C%22font%22%3A%22black%22%7D,%22GO%3A0005654%22%3A%7B%22fill%22%3A%22%23ffff66%22%2C%22font%22%3A%22black%22%7D,%22GO%3A1990904%22%3A%7B%22fill%22%3A%22%23ffff66%22%2C%22font%22%3A%22black%22%7D}&format=png&mode=basic&term_data_type=json	GO:0003723 : RNA binding || GO:0003729 : mRNA binding || GO:0017091 : AU-rich element binding || GO:0019901 : protein kinase binding	Interacting selectively and non-covalently with an RNA molecule or a portion thereof. [GOC:jl, GOC:mah] || Interacting selectively and non-covalently with messenger RNA (mRNA), an intermediate molecule between DNA and protein. mRNA includes UTR and coding sequences, but does not contain introns. [GOC:kmv, GOC:pr, SO:0000234] || Interacting selectively and non-covalently with a region of RNA conta…	molecular_function [GO:0003674] || nucleic acid binding [GO:0003676] || RNA binding [GO:0003723] || mRNA binding [GO:0003729] || binding [GO:0005488] || protein binding [GO:0005515] || AU-rich element binding [GO:0017091] || enzyme binding [GO:0019899] || kinase binding [GO:0019900] || protein kinase binding [GO:0019901] || organic cyclic compound binding [GO:0097159] || heterocyclic compound bin…	http://amigo.geneontology.org/visualize?term_data_type=json&mode=amigo&term_data={%22GO%3A0003723%22%3A%7B%22fill%22%3A%22%23ffff66%22%2C%22font%22%3A%22black%22%7D,%22GO%3A0003729%22%3A%7B%22fill%22%3A%22%23ffff66%22%2C%22font%22%3A%22black%22%7D,%22GO%3A0017091%22%3A%7B%22fill%22%3A%22%23ffff66%22%2C%22font%22%3A%22black%22%7D,%22GO%3A0019901%22%3A%7B%22fill%22%3A%22%23ffff66%22%2C%22font%22%3A…
sp|Q14980|NUMA1_HUMAN	NUMA1	sp|Q14980|NUMA1_HUMAN; tr|A0A024R5M9|A0A024R5M9_HUMAN; tr|A0A087WY61|A0A087WY61_HUMAN; tr|Q4LE64|Q4LE64_HUMAN	tr|A0A024R5G4|A0A024R5G4_HUMAN; tr|A8K394|A8K394_HUMAN; tr|F5H4J1|F5H4J1_HUMAN; tr|F5H6Y5|F5H6Y5_HUMAN; tr|H0YFY6|H0YFY6_HUMAN; tr|K4DIE0|K4DIE0_HUMAN; tr|Q3SYK8|Q3SYK8_HUMAN; tr|Q59HB8|Q59HB8_HUMAN; tr|Q7Z757|Q7Z757_HUMAN; tr|Q96HN5|Q96HN5_HUMAN; tr|Q9UNL7|Q9UNL7_HUMAN	Nuclear mitotic apparatus protein 1 OS=Homo sapiens OX=9606 GN=NUMA1 PE=1 SV=2	231.58	4	11	2.7	238260	6	6	6	6	LALLNEK;ATSSTQSLAR;YVQELAAVR;AADALEEQQR;QQEQADSLER;QFLEVELDQAR			42,23;38,69;44,79;39,36;33,34;33,17	799,480316;1020,519974;1047,571274;1129,536331;1202,552719;1346,683014	2;2;2;2;2;2	400,74857;511,26703;524,79352;565,77539;602,28357;674,34875	0,001136;-0,000233;0,000607;-0,000051;-0,000065;-0,000033	7;10;9;10;10;11	0;0;0;0;0;0		GO:0000132 : establishment of mitotic spindle orientation || GO:0001578 : microtubule bundle formation || GO:0006997 : nucleus organization || GO:0007059 : chromosome segregation || GO:0030513 : positive regulation of BMP signaling pathway || GO:0030953 : astral microtubule organization || GO:0031116 : positive regulation of microtubule polymerization || GO:0032388 : positive regulation of intrac…	A cell cycle process that sets the alignment of mitotic spindle relative to other cellular structures. [GOC:ems] || A process that results in a parallel arrangement of microtubules. [GOC:dph] || A process that is carried out at the cellular level which results in the assembly, arrangement of constituent parts, or disassembly of the nucleus. [GOC:dph, GOC:ems, GOC:jl, GOC:mah] || The process in wh…	reproduction [GO:0000003] || mitotic spindle elongation [GO:0000022] || mitotic sister chromatid segregation [GO:0000070] || establishment of mitotic spindle orientation [GO:0000132] || microtubule cytoskeleton organization [GO:0000226] || mitotic cell cycle [GO:0000278] || nuclear division [GO:0000280] || sister chromatid segregation [GO:0000819] || microtubule bundle formation [GO:0001578] || h…	http://amigo.geneontology.org/visualize?term_data_type=json&mode=amigo&term_data={%22GO%3A0000132%22%3A%7B%22fill%22%3A%22%23ffff66%22%2C%22font%22%3A%22black%22%7D,%22GO%3A0001578%22%3A%7B%22fill%22%3A%22%23ffff66%22%2C%22font%22%3A%22black%22%7D,%22GO%3A0006997%22%3A%7B%22fill%22%3A%22%23ffff66%22%2C%22font%22%3A%22black%22%7D,%22GO%3A0007059%22%3A%7B%22fill%22%3A%22%23ffff66%22%2C%22font%22%3A…	GO:0000139 : Golgi membrane || GO:0000922 : spindle pole || GO:0005634 : nucleus || GO:0005654 : nucleoplasm || GO:0005694 : chromosome || GO:0005737 : cytoplasm || GO:0005813 : centrosome || GO:0005819 : spindle || GO:0005829 : cytosol || GO:0005876 : spindle microtubule || GO:0005938 : cell cortex || GO:0016328 : lateral plasma membrane || GO:0016363 : nuclear matrix || GO:0019897 : extrinsic c…	The lipid bilayer surrounding any of the compartments of the Golgi apparatus. [GOC:mah] || Either of the ends of a spindle, where spindle microtubules are organized; usually contains a microtubule organizing center and accessory molecules, spindle microtubules and astral microtubules. [GOC:clt] || A membrane-bounded organelle of eukaryotic cells in which chromosomes are housed and replicated. In …	Golgi membrane [GO:0000139] || astral microtubule [GO:0000235] || spindle pole [GO:0000922] || cellular_component [GO:0005575] || extracellular region [GO:0005576] || extracellular space [GO:0005615] || intracellular [GO:0005622] || cell [GO:0005623] || nucleus [GO:0005634] || nucleoplasm [GO:0005654] || chromosome [GO:0005694] || cytoplasm [GO:0005737] || Golgi apparatus [GO:0005794] || centroso…	http://amigo.geneontology.org/visualize?term_data_type=json&mode=amigo&term_data={%22GO%3A0000139%22%3A%7B%22fill%22%3A%22%23ffff66%22%2C%22font%22%3A%22black%22%7D,%22GO%3A0000922%22%3A%7B%22fill%22%3A%22%23ffff66%22%2C%22font%22%3A%22black%22%7D,%22GO%3A0005634%22%3A%7B%22fill%22%3A%22%23ffff66%22%2C%22font%22%3A%22black%22%7D,%22GO%3A0005654%22%3A%7B%22fill%22%3A%22%23ffff66%22%2C%22font%22%3A…	GO:0005198 : structural molecule activity || GO:0008017 : microtubule binding || GO:0008022 : protein C-terminus binding || GO:0015631 : tubulin binding || GO:0019904 : protein domain specific binding || GO:0035091 : phosphatidylinositol binding || GO:0044877 : protein-containing complex binding || GO:0051010 : microtubule plus-end binding || GO:0051011 : microtubule minus-end binding || GO:00708…	The action of a molecule that contributes to the structural integrity of a complex or its assembly within or outside a cell. [GOC:mah, GOC:vw] || Interacting selectively and non-covalently with microtubules, filaments composed of tubulin monomers. [GOC:krc] || Interacting selectively and non-covalently with a protein C-terminus, the end of any peptide chain at which the 1-carboxyl function of a c…	molecular_function [GO:0003674] || structural molecule activity [GO:0005198] || binding [GO:0005488] || protein binding [GO:0005515] || phospholipid binding [GO:0005543] || microtubule binding [GO:0008017] || protein C-terminus binding [GO:0008022] || cytoskeletal protein binding [GO:0008092] || lipid binding [GO:0008289] || tubulin binding [GO:0015631] || protein domain specific binding [GO:0019…	http://amigo.geneontology.org/visualize?term_data_type=json&mode=amigo&term_data={%22GO%3A0005198%22%3A%7B%22fill%22%3A%22%23ffff66%22%2C%22font%22%3A%22black%22%7D,%22GO%3A0008017%22%3A%7B%22fill%22%3A%22%23ffff66%22%2C%22font%22%3A%22black%22%7D,%22GO%3A0008022%22%3A%7B%22fill%22%3A%22%23ffff66%22%2C%22font%22%3A%22black%22%7D,%22GO%3A0015631%22%3A%7B%22fill%22%3A%22%23ffff66%22%2C%22font%22%3A…
sp|Q86U44|MTA70_HUMAN	METTL3	sp|Q86U44|MTA70_HUMAN; tr|B4DTN4|B4DTN4_HUMAN; tr|B4E2F6|B4E2F6_HUMAN; tr|B4E349|B4E349_HUMAN; tr|F5H6D8|F5H6D8_HUMAN		N6-adenosine-methyltransferase catalytic subunit OS=Homo sapiens OX=9606 GN=METTL3 PE=1 SV=2	33.13	5	0	1.38	64474	1	1	1	1	QLDSLRER			33,13	1015541031	2	50877274	-0,005052	8	1		GO:0000398 : mRNA splicing, via spliceosome || GO:0001510 : RNA methylation || GO:0006382 : adenosine to inosine editing || GO:0006397 : mRNA processing || GO:0006402 : mRNA catabolic process || GO:0006974 : cellular response to DNA damage stimulus || GO:0007283 : spermatogenesis || GO:0007623 : circadian rhythm || GO:0009048 : dosage compensation by inactivation of X chromosome || GO:0016070 : R…	The joining together of exons from one or more primary transcripts of messenger RNA (mRNA) and the excision of intron sequences, via a spliceosomal mechanism, so that mRNA consisting only of the joined exons is produced. [GOC:krc, ISBN:0198506732, ISBN:0879695897] || Posttranscriptional addition of a methyl group to either a nucleotide or 2'-O ribose in a polyribonucleotide. Usually uses S-adenos…	reproduction [GO:0000003] || RNA splicing, via transesterification reactions [GO:0000375] || RNA splicing, via transesterification reactions with bulged adenosine as nucleophile [GO:0000377] || mRNA splicing, via spliceosome [GO:0000398] || cell morphogenesis [GO:0000902] || cell morphogenesis involved in differentiation [GO:0000904] || RNA methylation [GO:0001510] || cell activation [GO:0001775]…	http://amigo.geneontology.org/visualize?term_data_type=json&mode=amigo&term_data={%22GO%3A0000398%22%3A%7B%22fill%22%3A%22%23ffff66%22%2C%22font%22%3A%22black%22%7D,%22GO%3A0001510%22%3A%7B%22fill%22%3A%22%23ffff66%22%2C%22font%22%3A%22black%22%7D,%22GO%3A0006382%22%3A%7B%22fill%22%3A%22%23ffff66%22%2C%22font%22%3A%22black%22%7D,%22GO%3A0006397%22%3A%7B%22fill%22%3A%22%23ffff66%22%2C%22font%22%3A…	GO:0005634 : nucleus || GO:0005654 : nucleoplasm || GO:0005737 : cytoplasm || GO:0016607 : nuclear speck || GO:0036396 : RNA N6-methyladenosine methyltransferase complex	A membrane-bounded organelle of eukaryotic cells in which chromosomes are housed and replicated. In most cells, the nucleus contains all of the cell's chromosomes except the organellar chromosomes, and is the site of RNA synthesis and processing. In some species, or in specialized cell types, RNA metabolism or DNA replication may be absent. [GOC:go_curators] || That part of the nuclear content ot…	cellular_component [GO:0005575] || intracellular [GO:0005622] || cell [GO:0005623] || nucleus [GO:0005634] || nucleoplasm [GO:0005654] || cytoplasm [GO:0005737] || nuclear body [GO:0016604] || nuclear speck [GO:0016607] || membrane-enclosed lumen [GO:0031974] || nuclear lumen [GO:0031981] || protein-containing complex [GO:0032991] || methyltransferase complex [GO:0034708] || RNA N6-methyladenosin…	http://amigo.geneontology.org/visualize?term_data_type=json&mode=amigo&term_data={%22GO%3A0005634%22%3A%7B%22fill%22%3A%22%23ffff66%22%2C%22font%22%3A%22black%22%7D,%22GO%3A0005654%22%3A%7B%22fill%22%3A%22%23ffff66%22%2C%22font%22%3A%22black%22%7D,%22GO%3A0005737%22%3A%7B%22fill%22%3A%22%23ffff66%22%2C%22font%22%3A%22black%22%7D,%22GO%3A0016607%22%3A%7B%22fill%22%3A%22%23ffff66%22%2C%22font%22%3A…	GO:0001734 : mRNA (N6-adenosine)-methyltransferase activity || GO:0003729 : mRNA binding || GO:0008173 : RNA methyltransferase activity || GO:0016422 : mRNA (2'-O-methyladenosine-N6-)-methyltransferase activity || GO:0046982 : protein heterodimerization activity || GO:1904047 : S-adenosyl-L-methionine binding	Catalysis of the reaction: S-adenosyl-L-methionine + RRACH = S-adenosyl-L-homocysteine + RRm6ACH; R is a purine, and H is C, A, or U. [GOC:hjd] || Interacting selectively and non-covalently with messenger RNA (mRNA), an intermediate molecule between DNA and protein. mRNA includes UTR and coding sequences, but does not contain introns. [GOC:kmv, GOC:pr, SO:0000234] || Catalysis of the transfer of …	mRNA (N6-adenosine)-methyltransferase activity [GO:0001734] || molecular_function [GO:0003674] || nucleic acid binding [GO:0003676] || RNA binding [GO:0003723] || mRNA binding [GO:0003729] || catalytic activity [GO:0003824] || binding [GO:0005488] || protein binding [GO:0005515] || drug binding [GO:0008144] || methyltransferase activity [GO:0008168] || RNA methyltransferase activity [GO:0008173] …	http://amigo.geneontology.org/visualize?term_data_type=json&mode=amigo&term_data={%22GO%3A0001734%22%3A%7B%22fill%22%3A%22%23ffff66%22%2C%22font%22%3A%22black%22%7D,%22GO%3A0003729%22%3A%7B%22fill%22%3A%22%23ffff66%22%2C%22font%22%3A%22black%22%7D,%22GO%3A0008173%22%3A%7B%22fill%22%3A%22%23ffff66%22%2C%22font%22%3A%22black%22%7D,%22GO%3A0016422%22%3A%7B%22fill%22%3A%22%23ffff66%22%2C%22font%22%3A…
sp|Q86U86|PB1_HUMAN	PBRM1	sp|Q86U86|PB1_HUMAN; tr|E7EVG2|E7EVG2_HUMAN; tr|H0Y5B5|H0Y5B5_HUMAN	tr|Q6IRX1|Q6IRX1_HUMAN	Protein polybromo-1 OS=Homo sapiens OX=9606 GN=PBRM1 PE=1 SV=1	129.83	3	1	1.48	192948	3	3	3	3	LSAIFLR;TPSNLAAAR;LNEVYEAVK			35,69;56,51;37,63	818,501404;899,482452;1063,554947	2;2;2	410,25806;450,7485;532,78485	0,000082;-0,000002;0,000101	7;9;9	0;0;0		GO:0000278 : mitotic cell cycle || GO:0006337 : nucleosome disassembly || GO:0006338 : chromatin remodeling || GO:0006368 : transcription elongation from RNA polymerase II promoter || GO:0008285 : negative regulation of cell population proliferation || GO:0043044 : ATP-dependent chromatin remodeling	Progression through the phases of the mitotic cell cycle, the most common eukaryotic cell cycle, which canonically comprises four successive phases called G1, S, G2, and M and includes replication of the genome and the subsequent segregation of chromosomes into daughter cells. In some variant cell cycles nuclear replication or nuclear division may not be followed by cell division, or G1 and G2 ph…	mitotic cell cycle [GO:0000278] || nucleobase-containing compound metabolic process [GO:0006139] || chromatin organization [GO:0006325] || chromatin assembly or disassembly [GO:0006333] || nucleosome disassembly [GO:0006337] || chromatin remodeling [GO:0006338] || transcription, DNA-templated [GO:0006351] || DNA-templated transcription, elongation [GO:0006354] || transcription by RNA polymerase I…	http://amigo.geneontology.org/visualize?term_data_type=json&mode=amigo&term_data={%22GO%3A0000278%22%3A%7B%22fill%22%3A%22%23ffff66%22%2C%22font%22%3A%22black%22%7D,%22GO%3A0006337%22%3A%7B%22fill%22%3A%22%23ffff66%22%2C%22font%22%3A%22black%22%7D,%22GO%3A0006338%22%3A%7B%22fill%22%3A%22%23ffff66%22%2C%22font%22%3A%22black%22%7D,%22GO%3A0006368%22%3A%7B%22fill%22%3A%22%23ffff66%22%2C%22font%22%3A…	GO:0000228 : nuclear chromosome || GO:0005654 : nucleoplasm || GO:0016586 : RSC-type complex	A chromosome that encodes the nuclear genome and is found in the nucleus of a eukaryotic cell during the cell cycle phases when the nucleus is intact. [GOC:dph, GOC:mah] || That part of the nuclear content other than the chromosomes or the nucleolus. [GOC:ma, ISBN:0124325653] || A SWI/SNF-type complex that contains a bromodomain containing-protein, such as yeast Rsc1 or Rsc4 or mammalian PB1/BAF1…	nuclear chromosome [GO:0000228] || chromatin [GO:0000785] || nuclear chromatin [GO:0000790] || cellular_component [GO:0005575] || intracellular [GO:0005622] || cell [GO:0005623] || nucleus [GO:0005634] || nucleoplasm [GO:0005654] || chromosome [GO:0005694] || RSC-type complex [GO:0016586] || membrane-enclosed lumen [GO:0031974] || nuclear lumen [GO:0031981] || protein-containing complex [GO:00329…	http://amigo.geneontology.org/visualize?term_data_type=json&mode=amigo&term_data={%22GO%3A0000228%22%3A%7B%22fill%22%3A%22%23ffff66%22%2C%22font%22%3A%22black%22%7D,%22GO%3A0005654%22%3A%7B%22fill%22%3A%22%23ffff66%22%2C%22font%22%3A%22black%22%7D,%22GO%3A0016586%22%3A%7B%22fill%22%3A%22%23ffff66%22%2C%22font%22%3A%22black%22%7D}&format=png&mode=basic&term_data_type=json	GO:0003677 : DNA binding || GO:0003682 : chromatin binding	Any molecular function by which a gene product interacts selectively and non-covalently with DNA (deoxyribonucleic acid). [GOC:dph, GOC:jl, GOC:tb, GOC:vw] || Interacting selectively and non-covalently with chromatin, the network of fibers of DNA, protein, and sometimes RNA, that make up the chromosomes of the eukaryotic nucleus during interphase. [GOC:jl, ISBN:0198506732, PMID:20404130]	molecular_function [GO:0003674] || nucleic acid binding [GO:0003676] || DNA binding [GO:0003677] || chromatin binding [GO:0003682] || binding [GO:0005488] || organic cyclic compound binding [GO:0097159] || heterocyclic compound binding [GO:1901363]	http://amigo.geneontology.org/visualize?term_data_type=json&mode=amigo&term_data={%22GO%3A0003677%22%3A%7B%22fill%22%3A%22%23ffff66%22%2C%22font%22%3A%22black%22%7D,%22GO%3A0003682%22%3A%7B%22fill%22%3A%22%23ffff66%22%2C%22font%22%3A%22black%22%7D}&format=png&mode=basic&term_data_type=json
sp|Q8TAQ2|SMRC2_HUMAN	SMARCC2	sp|Q8TAQ2|SMRC2_HUMAN; tr|A0A024RB22|A0A024RB22_HUMAN; tr|B4DF22|B4DF22_HUMAN; tr|F8VXC8|F8VXC8_HUMAN; tr|Q59G16|Q59G16_HUMAN		SWI/SNF complex subunit SMARCC2 OS=Homo sapiens OX=9606 GN=SMARCC2 PE=1 SV=1	39.94	5	0	0.66	132879	1	1	1	1	SALEEFSK			39,94	909444336	2	45572949	0,000046	8	0		GO:0006337 : nucleosome disassembly || GO:0006338 : chromatin remodeling || GO:0006357 : regulation of transcription by RNA polymerase II || GO:0007399 : nervous system development || GO:0043044 : ATP-dependent chromatin remodeling || GO:0045892 : negative regulation of transcription, DNA-templated || GO:0045893 : positive regulation of transcription, DNA-templated	The controlled breakdown of nucleosomes, the beadlike structural units of eukaryotic chromatin composed of histones and DNA. [GOC:mah] || Dynamic structural changes to eukaryotic chromatin occurring throughout the cell division cycle. These changes range from the local changes necessary for transcriptional regulation to global changes necessary for chromosome segregation. [GOC:jid, GOC:vw, PMID:1…	nucleobase-containing compound metabolic process [GO:0006139] || chromatin organization [GO:0006325] || chromatin assembly or disassembly [GO:0006333] || nucleosome disassembly [GO:0006337] || chromatin remodeling [GO:0006338] || transcription, DNA-templated [GO:0006351] || regulation of transcription, DNA-templated [GO:0006355] || regulation of transcription by RNA polymerase II [GO:0006357] || …	http://amigo.geneontology.org/visualize?term_data_type=json&mode=amigo&term_data={%22GO%3A0006337%22%3A%7B%22fill%22%3A%22%23ffff66%22%2C%22font%22%3A%22black%22%7D,%22GO%3A0006338%22%3A%7B%22fill%22%3A%22%23ffff66%22%2C%22font%22%3A%22black%22%7D,%22GO%3A0006357%22%3A%7B%22fill%22%3A%22%23ffff66%22%2C%22font%22%3A%22black%22%7D,%22GO%3A0007399%22%3A%7B%22fill%22%3A%22%23ffff66%22%2C%22font%22%3A…	GO:0000790 : nuclear chromatin || GO:0005654 : nucleoplasm || GO:0016514 : SWI/SNF complex || GO:0032991 : protein-containing complex || GO:0071564 : npBAF complex || GO:0071565 : nBAF complex	The ordered and organized complex of DNA, protein, and sometimes RNA, that forms the chromosome in the nucleus. [GOC:elh, PMID:20404130] || That part of the nuclear content other than the chromosomes or the nucleolus. [GOC:ma, ISBN:0124325653] || A SWI/SNF-type complex that contains 8 to 14 proteins, including both conserved (core) and nonconserved components; contains the ATPase product of the y…	nuclear chromosome [GO:0000228] || chromatin [GO:0000785] || nuclear chromatin [GO:0000790] || cellular_component [GO:0005575] || intracellular [GO:0005622] || cell [GO:0005623] || nucleus [GO:0005634] || nucleoplasm [GO:0005654] || chromosome [GO:0005694] || SWI/SNF complex [GO:0016514] || membrane-enclosed lumen [GO:0031974] || nuclear lumen [GO:0031981] || protein-containing complex [GO:003299…	http://amigo.geneontology.org/visualize?term_data_type=json&mode=amigo&term_data={%22GO%3A0000790%22%3A%7B%22fill%22%3A%22%23ffff66%22%2C%22font%22%3A%22black%22%7D,%22GO%3A0005654%22%3A%7B%22fill%22%3A%22%23ffff66%22%2C%22font%22%3A%22black%22%7D,%22GO%3A0016514%22%3A%7B%22fill%22%3A%22%23ffff66%22%2C%22font%22%3A%22black%22%7D,%22GO%3A0032991%22%3A%7B%22fill%22%3A%22%23ffff66%22%2C%22font%22%3A…	GO:0000981 : DNA-binding transcription factor activity, RNA polymerase II-specific || GO:0003677 : DNA binding || GO:0003713 : transcription coactivator activity	A protein or a member of a complex that interacts selectively and non-covalently with a specific DNA sequence (sometimes referred to as a motif) within the regulatory region of a RNA polymerase II-transcribed gene to modulate transcription. Regulatory regions include promoters (proximal and distal) and enhancers. Genes are transcriptional units. [GOC:txnOH-2018] || Any molecular function by which…	DNA-binding transcription factor activity, RNA polymerase II-specific [GO:0000981] || molecular_function [GO:0003674] || nucleic acid binding [GO:0003676] || DNA binding [GO:0003677] || DNA-binding transcription factor activity [GO:0003700] || transcription coregulator activity [GO:0003712] || transcription coactivator activity [GO:0003713] || binding [GO:0005488] || organic cyclic compound bindi…	http://amigo.geneontology.org/visualize?term_data_type=json&mode=amigo&term_data={%22GO%3A0000981%22%3A%7B%22fill%22%3A%22%23ffff66%22%2C%22font%22%3A%22black%22%7D,%22GO%3A0003677%22%3A%7B%22fill%22%3A%22%23ffff66%22%2C%22font%22%3A%22black%22%7D,%22GO%3A0003713%22%3A%7B%22fill%22%3A%22%23ffff66%22%2C%22font%22%3A%22black%22%7D}&format=png&mode=basic&term_data_type=json
sp|Q92598|HS105_HUMAN	HSPH1	sp|Q92598|HS105_HUMAN; tr|A0A024RDQ0|A0A024RDQ0_HUMAN; tr|A0A024RDS1|A0A024RDS1_HUMAN	sp|O95757|HS74L_HUMAN; sp|P34932|HSP74_HUMAN; tr|A0A087WTS8|A0A087WTS8_HUMAN; tr|A0A087WYC1|A0A087WYC1_HUMAN; tr|A0A0A0MSM0|A0A0A0MSM0_HUMAN; tr|A0A140VKE7|A0A140VKE7_HUMAN; tr|B3KNM0|B3KNM0_HUMAN; tr|B4DF68|B4DF68_HUMAN; tr|B4DH02|B4DH02_HUMAN; tr|B4DIZ3|B4DIZ3_HUMAN; tr|B4DT47|B4DT47_HUMAN; tr|B4DUS3|B4DUS3_HUMAN; tr|B4DXT2|B4DXT2_HUMAN; tr|B4DY72|B4DY72_HUMAN; tr|B4DZB4|B4DZB4_HUMAN; tr|B4DZP3…	Heat shock protein 105 kDa OS=Homo sapiens OX=9606 GN=HSPH1 PE=1 SV=1	554.69	3	27	14.57	96865	11	11	11	11	SLDQDPVVR;FVVQNVSAQK;KSLDQDPVVR;CTPSVISFGSK;QDLPSLDEKPR;NAVEEYVYEFR;DISTTLNADEAVAR;AGGIETIANEFSDR;VEDVSAVEIVGGATR;GCALQCAILSPAFK;SVLDAAQIVGLNCLR	;Carbamidomethyl (C1);Carbamidomethyl (C2); Carbamidomethyl (C6);Carbamidomethyl (C13)	;Carbamidomethyl (C34);Carbamidomethyl (C376); Carbamidomethyl (C380);Carbamidomethyl (C167)	47,25;58,2;44,33;41,92;36,43;42,48;81,8;58,76;32,55;74,75;36,22	1027,529831;1118,608414;1155,624786;1181,575073;1296,667358;1417,651367;1474,726334;1478,700119;1500,778397;1534,763596;1627,871567	2;2;2;2;3;2;2;2;2;2;2	514,7724;560,31073;578,81958;591,79468;433,22968;709,83282;738,37;740,35736;751,39612;768,38885;814,94293	0,000209;-0,000753;-0,000089;-0,000133;-0,000049;-0,000139;-0,000443;0,000024;-0,000354;-0,000224;-0,000129	9;10;10;11;11;11;14;14;15;14;15	0;0;1;0;0;0;0;0;0;0;0		GO:0006898 : receptor-mediated endocytosis || GO:0006986 : response to unfolded protein || GO:0045345 : positive regulation of MHC class I biosynthetic process || GO:0051085 : chaperone cofactor-dependent protein refolding || GO:0051135 : positive regulation of NK T cell activation || GO:1900034 : regulation of cellular response to heat	An endocytosis process in which cell surface receptors ensure specificity of transport. A specific receptor on the cell surface binds tightly to the extracellular macromolecule (the ligand) that it recognizes; the plasma-membrane region containing the receptor-ligand complex then undergoes endocytosis, forming a transport vesicle containing the receptor-ligand complex and excluding most other pla…	cell activation [GO:0001775] || immune system process [GO:0002376] || regulation of immune system process [GO:0002682] || positive regulation of immune system process [GO:0002684] || regulation of leukocyte activation [GO:0002694] || positive regulation of leukocyte activation [GO:0002696] || protein folding [GO:0006457] || 'de novo' protein folding [GO:0006458] || transport [GO:0006810] || endoc…	http://amigo.geneontology.org/visualize?term_data_type=json&mode=amigo&term_data={%22GO%3A0006898%22%3A%7B%22fill%22%3A%22%23ffff66%22%2C%22font%22%3A%22black%22%7D,%22GO%3A0006986%22%3A%7B%22fill%22%3A%22%23ffff66%22%2C%22font%22%3A%22black%22%7D,%22GO%3A0045345%22%3A%7B%22fill%22%3A%22%23ffff66%22%2C%22font%22%3A%22black%22%7D,%22GO%3A0051085%22%3A%7B%22fill%22%3A%22%23ffff66%22%2C%22font%22%3A…	GO:0005576 : extracellular region || GO:0005634 : nucleus || GO:0005654 : nucleoplasm || GO:0005737 : cytoplasm || GO:0005829 : cytosol || GO:0005874 : microtubule || GO:0032991 : protein-containing complex || GO:0070062 : extracellular exosome || GO:0071682 : endocytic vesicle lumen	The space external to the outermost structure of a cell. For cells without external protective or external encapsulating structures this refers to space outside of the plasma membrane. This term covers the host cell environment outside an intracellular parasite. [GOC:go_curators] || A membrane-bounded organelle of eukaryotic cells in which chromosomes are housed and replicated. In most cells, the…	cellular_component [GO:0005575] || extracellular region [GO:0005576] || extracellular space [GO:0005615] || intracellular [GO:0005622] || cell [GO:0005623] || nucleus [GO:0005634] || nucleoplasm [GO:0005654] || cytoplasm [GO:0005737] || cytosol [GO:0005829] || cytoskeleton [GO:0005856] || microtubule [GO:0005874] || microtubule cytoskeleton [GO:0015630] || endocytic vesicle [GO:0030139] || cytopl…	http://amigo.geneontology.org/visualize?term_data_type=json&mode=amigo&term_data={%22GO%3A0005576%22%3A%7B%22fill%22%3A%22%23ffff66%22%2C%22font%22%3A%22black%22%7D,%22GO%3A0005634%22%3A%7B%22fill%22%3A%22%23ffff66%22%2C%22font%22%3A%22black%22%7D,%22GO%3A0005654%22%3A%7B%22fill%22%3A%22%23ffff66%22%2C%22font%22%3A%22black%22%7D,%22GO%3A0005737%22%3A%7B%22fill%22%3A%22%23ffff66%22%2C%22font%22%3A…	GO:0000774 : adenyl-nucleotide exchange factor activity || GO:0005524 : ATP binding || GO:0043014 : alpha-tubulin binding	Stimulates the hydrolysis and exchange of adenyl nucleotides by other proteins. [GOC:kd] || Interacting selectively and non-covalently with ATP, adenosine 5'-triphosphate, a universally important coenzyme and enzyme regulator. [ISBN:0198506732] || Interacting selectively and non-covalently with the microtubule constituent protein alpha-tubulin. [GOC:jl]	nucleotide binding [GO:0000166] || adenyl-nucleotide exchange factor activity [GO:0000774] || molecular_function [GO:0003674] || binding [GO:0005488] || protein binding [GO:0005515] || ATP binding [GO:0005524] || cytoskeletal protein binding [GO:0008092] || drug binding [GO:0008144] || tubulin binding [GO:0015631] || purine nucleotide binding [GO:0017076] || enzyme regulator activity [GO:0030234]…	http://amigo.geneontology.org/visualize?term_data_type=json&mode=amigo&term_data={%22GO%3A0000774%22%3A%7B%22fill%22%3A%22%23ffff66%22%2C%22font%22%3A%22black%22%7D,%22GO%3A0005524%22%3A%7B%22fill%22%3A%22%23ffff66%22%2C%22font%22%3A%22black%22%7D,%22GO%3A0043014%22%3A%7B%22fill%22%3A%22%23ffff66%22%2C%22font%22%3A%22black%22%7D}&format=png&mode=basic&term_data_type=json
sp|Q969G3|SMCE1_HUMAN	SMARCE1	sp|Q969G3|SMCE1_HUMAN; tr|A0A024R1S7|A0A024R1S7_HUMAN; tr|A0A2R8Y4T4|A0A2R8Y4T4_HUMAN; tr|A0A2R8Y765|A0A2R8Y765_HUMAN; tr|A0A2R8Y7I9|A0A2R8Y7I9_HUMAN; tr|A0A2R8Y7U4|A0A2R8Y7U4_HUMAN; tr|A0A2R8Y855|A0A2R8Y855_HUMAN; tr|A0A2R8YES3|A0A2R8YES3_HUMAN; tr|A0A2U3TZQ7|A0A2U3TZQ7_HUMAN; tr|B4DGM3|B4DGM3_HUMAN; tr|H7C048|H7C048_HUMAN; tr|J3QKS7|J3QKS7_HUMAN; tr|K7EMQ8|K7EMQ8_HUMAN		SWI/SNF-related matrix-associated actin-dependent regulator of chromatin subfamily E member 1 OS=Homo sapiens OX=9606 GN=SMARCE1 PE=1 SV=2	39.41	13	0	3.16	46649	1	1	1	1	IAAEIAQAEEQAR			39,41	1398710251	2	70036206	-0,000342	13	0		GO:0006337 : nucleosome disassembly || GO:0006338 : chromatin remodeling || GO:0006357 : regulation of transcription by RNA polymerase II || GO:0022008 : neurogenesis || GO:0043044 : ATP-dependent chromatin remodeling || GO:0045892 : negative regulation of transcription, DNA-templated	The controlled breakdown of nucleosomes, the beadlike structural units of eukaryotic chromatin composed of histones and DNA. [GOC:mah] || Dynamic structural changes to eukaryotic chromatin occurring throughout the cell division cycle. These changes range from the local changes necessary for transcriptional regulation to global changes necessary for chromosome segregation. [GOC:jid, GOC:vw, PMID:1…	nucleobase-containing compound metabolic process [GO:0006139] || chromatin organization [GO:0006325] || chromatin assembly or disassembly [GO:0006333] || nucleosome disassembly [GO:0006337] || chromatin remodeling [GO:0006338] || transcription, DNA-templated [GO:0006351] || regulation of transcription, DNA-templated [GO:0006355] || regulation of transcription by RNA polymerase II [GO:0006357] || …	http://amigo.geneontology.org/visualize?term_data_type=json&mode=amigo&term_data={%22GO%3A0006337%22%3A%7B%22fill%22%3A%22%23ffff66%22%2C%22font%22%3A%22black%22%7D,%22GO%3A0006338%22%3A%7B%22fill%22%3A%22%23ffff66%22%2C%22font%22%3A%22black%22%7D,%22GO%3A0006357%22%3A%7B%22fill%22%3A%22%23ffff66%22%2C%22font%22%3A%22black%22%7D,%22GO%3A0022008%22%3A%7B%22fill%22%3A%22%23ffff66%22%2C%22font%22%3A…	GO:0000228 : nuclear chromosome || GO:0000790 : nuclear chromatin || GO:0005634 : nucleus || GO:0005654 : nucleoplasm || GO:0016514 : SWI/SNF complex || GO:0032991 : protein-containing complex || GO:0071564 : npBAF complex || GO:0071565 : nBAF complex	A chromosome that encodes the nuclear genome and is found in the nucleus of a eukaryotic cell during the cell cycle phases when the nucleus is intact. [GOC:dph, GOC:mah] || The ordered and organized complex of DNA, protein, and sometimes RNA, that forms the chromosome in the nucleus. [GOC:elh, PMID:20404130] || A membrane-bounded organelle of eukaryotic cells in which chromosomes are housed and r…	nuclear chromosome [GO:0000228] || chromatin [GO:0000785] || nuclear chromatin [GO:0000790] || cellular_component [GO:0005575] || intracellular [GO:0005622] || cell [GO:0005623] || nucleus [GO:0005634] || nucleoplasm [GO:0005654] || chromosome [GO:0005694] || SWI/SNF complex [GO:0016514] || membrane-enclosed lumen [GO:0031974] || nuclear lumen [GO:0031981] || protein-containing complex [GO:003299…	http://amigo.geneontology.org/visualize?term_data_type=json&mode=amigo&term_data={%22GO%3A0000228%22%3A%7B%22fill%22%3A%22%23ffff66%22%2C%22font%22%3A%22black%22%7D,%22GO%3A0000790%22%3A%7B%22fill%22%3A%22%23ffff66%22%2C%22font%22%3A%22black%22%7D,%22GO%3A0005634%22%3A%7B%22fill%22%3A%22%23ffff66%22%2C%22font%22%3A%22black%22%7D,%22GO%3A0005654%22%3A%7B%22fill%22%3A%22%23ffff66%22%2C%22font%22%3A…	GO:0000981 : DNA-binding transcription factor activity, RNA polymerase II-specific || GO:0003677 : DNA binding || GO:0003682 : chromatin binding || GO:0003713 : transcription coactivator activity || GO:0003723 : RNA binding || GO:0008080 : N-acetyltransferase activity || GO:0016922 : nuclear receptor binding || GO:0047485 : protein N-terminus binding	A protein or a member of a complex that interacts selectively and non-covalently with a specific DNA sequence (sometimes referred to as a motif) within the regulatory region of a RNA polymerase II-transcribed gene to modulate transcription. Regulatory regions include promoters (proximal and distal) and enhancers. Genes are transcriptional units. [GOC:txnOH-2018] || Any molecular function by which…	DNA-binding transcription factor activity, RNA polymerase II-specific [GO:0000981] || molecular_function [GO:0003674] || nucleic acid binding [GO:0003676] || DNA binding [GO:0003677] || chromatin binding [GO:0003682] || DNA-binding transcription factor activity [GO:0003700] || transcription coregulator activity [GO:0003712] || transcription coactivator activity [GO:0003713] || RNA binding [GO:000…	http://amigo.geneontology.org/visualize?term_data_type=json&mode=amigo&term_data={%22GO%3A0000981%22%3A%7B%22fill%22%3A%22%23ffff66%22%2C%22font%22%3A%22black%22%7D,%22GO%3A0003677%22%3A%7B%22fill%22%3A%22%23ffff66%22%2C%22font%22%3A%22black%22%7D,%22GO%3A0003682%22%3A%7B%22fill%22%3A%22%23ffff66%22%2C%22font%22%3A%22black%22%7D,%22GO%3A0003713%22%3A%7B%22fill%22%3A%22%23ffff66%22%2C%22font%22%3A…
sp|Q9H082|RB33B_HUMAN	RAB33B	sp|Q9H082|RB33B_HUMAN; tr|Q5U602|Q5U602_HUMAN		Ras-related protein Rab-33B OS=Homo sapiens OX=9606 GN=RAB33B PE=1 SV=1	33.06	2	0	4.8	25718	1	1	1	1	IQLWDTAGQER			33,06	1315652054	2	65883301	-0,000293	11	0		GO:0000045 : autophagosome assembly || GO:0006886 : intracellular protein transport || GO:0006888 : endoplasmic reticulum to Golgi vesicle-mediated transport || GO:0006891 : intra-Golgi vesicle-mediated transport || GO:0032482 : Rab protein signal transduction || GO:0034067 : protein localization to Golgi apparatus || GO:0048705 : skeletal system morphogenesis || GO:1903358 : regulation of Golgi …	The formation of a double membrane-bounded structure, the autophagosome, that occurs when a specialized membrane sac, called the isolation membrane, starts to enclose a portion of the cytoplasm. [GOC:autophagy, PMID:9412464] || The directed movement of proteins in a cell, including the movement of proteins between specific compartments or structures within a cell, such as organelles of a eukaryot…	autophagosome assembly [GO:0000045] || skeletal system development [GO:0001501] || transport [GO:0006810] || intracellular protein transport [GO:0006886] || exocytosis [GO:0006887] || endoplasmic reticulum to Golgi vesicle-mediated transport [GO:0006888] || retrograde vesicle-mediated transport, Golgi to endoplasmic reticulum [GO:0006890] || intra-Golgi vesicle-mediated transport [GO:0006891] || …	http://amigo.geneontology.org/visualize?term_data_type=json&mode=amigo&term_data={%22GO%3A0000045%22%3A%7B%22fill%22%3A%22%23ffff66%22%2C%22font%22%3A%22black%22%7D,%22GO%3A0006886%22%3A%7B%22fill%22%3A%22%23ffff66%22%2C%22font%22%3A%22black%22%7D,%22GO%3A0006888%22%3A%7B%22fill%22%3A%22%23ffff66%22%2C%22font%22%3A%22black%22%7D,%22GO%3A0006891%22%3A%7B%22fill%22%3A%22%23ffff66%22%2C%22font%22%3A…	GO:0000139 : Golgi membrane || GO:0005789 : endoplasmic reticulum membrane || GO:0005794 : Golgi apparatus || GO:0005796 : Golgi lumen || GO:0098793 : presynapse	The lipid bilayer surrounding any of the compartments of the Golgi apparatus. [GOC:mah] || The lipid bilayer surrounding the endoplasmic reticulum. [GOC:mah] || A compound membranous cytoplasmic organelle of eukaryotic cells, consisting of flattened, ribosome-free vesicles arranged in a more or less regular stack. The Golgi apparatus differs from the endoplasmic reticulum in often having slightly…	Golgi membrane [GO:0000139] || cellular_component [GO:0005575] || intracellular [GO:0005622] || cell [GO:0005623] || cytoplasm [GO:0005737] || endoplasmic reticulum [GO:0005783] || endoplasmic reticulum membrane [GO:0005789] || Golgi apparatus [GO:0005794] || Golgi lumen [GO:0005796] || endomembrane system [GO:0012505] || membrane [GO:0016020] || organelle membrane [GO:0031090] || membrane-enclos…	http://amigo.geneontology.org/visualize?term_data_type=json&mode=amigo&term_data={%22GO%3A0000139%22%3A%7B%22fill%22%3A%22%23ffff66%22%2C%22font%22%3A%22black%22%7D,%22GO%3A0005789%22%3A%7B%22fill%22%3A%22%23ffff66%22%2C%22font%22%3A%22black%22%7D,%22GO%3A0005794%22%3A%7B%22fill%22%3A%22%23ffff66%22%2C%22font%22%3A%22black%22%7D,%22GO%3A0005796%22%3A%7B%22fill%22%3A%22%23ffff66%22%2C%22font%22%3A…	GO:0003924 : GTPase activity || GO:0005525 : GTP binding	Catalysis of the reaction: GTP + H2O = GDP + phosphate. [ISBN:0198547684] || Interacting selectively and non-covalently with GTP, guanosine triphosphate. [GOC:ai]	nucleotide binding [GO:0000166] || nucleoside binding [GO:0001882] || purine nucleoside binding [GO:0001883] || molecular_function [GO:0003674] || catalytic activity [GO:0003824] || GTPase activity [GO:0003924] || binding [GO:0005488] || GTP binding [GO:0005525] || pyrophosphatase activity [GO:0016462] || hydrolase activity [GO:0016787] || hydrolase activity, acting on acid anhydrides [GO:0016817…	http://amigo.geneontology.org/visualize?term_data_type=json&mode=amigo&term_data={%22GO%3A0003924%22%3A%7B%22fill%22%3A%22%23ffff66%22%2C%22font%22%3A%22black%22%7D,%22GO%3A0005525%22%3A%7B%22fill%22%3A%22%23ffff66%22%2C%22font%22%3A%22black%22%7D}&format=png&mode=basic&term_data_type=json
sp|Q9H6W3|RIOX1_HUMAN	RIOX1	sp|Q9H6W3|RIOX1_HUMAN; tr|A0A0A8K8C0|A0A0A8K8C0_HUMAN		Ribosomal oxygenase 1 OS=Homo sapiens OX=9606 GN=RIOX1 PE=1 SV=2	166.13	2	0	6.4	71086	4	4	4	4	VLAELNR;LVEVPAAPVR;ALSVYGLPIR;NEEVQFGQHLDAAR			35,98;50,37;37,41;42,37	813,470825;1049,623322;1087,638962;1612,759369	2;2;2;3	407,74246;525,81873;544,82684;538,59369	-0,000228;-0,000207;0,000083;-0,000042	7;10;10;14	0;0;0;0		GO:0034720 : histone H3-K4 demethylation || GO:0045668 : negative regulation of osteoblast differentiation || GO:0045892 : negative regulation of transcription, DNA-templated || GO:0070544 : histone H3-K36 demethylation	The modification of histone H3 by the removal of a methyl group from lysine at position 4 of the histone. [GOC:mah] || Any process that stops, prevents, or reduces the frequency, rate or extent of osteoblast differentiation. [GOC:go_curators] || Any process that stops, prevents, or reduces the frequency, rate or extent of cellular DNA-templated transcription. [GOC:go_curators, GOC:txnOH] || The m…	ossification [GO:0001503] || osteoblast differentiation [GO:0001649] || nucleobase-containing compound metabolic process [GO:0006139] || chromatin organization [GO:0006325] || transcription, DNA-templated [GO:0006351] || regulation of transcription, DNA-templated [GO:0006355] || cellular protein modification process [GO:0006464] || protein demethylation [GO:0006482] || cellular aromatic compound …	http://amigo.geneontology.org/visualize?term_data_type=json&mode=amigo&term_data={%22GO%3A0034720%22%3A%7B%22fill%22%3A%22%23ffff66%22%2C%22font%22%3A%22black%22%7D,%22GO%3A0045668%22%3A%7B%22fill%22%3A%22%23ffff66%22%2C%22font%22%3A%22black%22%7D,%22GO%3A0045892%22%3A%7B%22fill%22%3A%22%23ffff66%22%2C%22font%22%3A%22black%22%7D,%22GO%3A0070544%22%3A%7B%22fill%22%3A%22%23ffff66%22%2C%22font%22%3A…	GO:0005634 : nucleus || GO:0005654 : nucleoplasm || GO:0005730 : nucleolus	A membrane-bounded organelle of eukaryotic cells in which chromosomes are housed and replicated. In most cells, the nucleus contains all of the cell's chromosomes except the organellar chromosomes, and is the site of RNA synthesis and processing. In some species, or in specialized cell types, RNA metabolism or DNA replication may be absent. [GOC:go_curators] || That part of the nuclear content ot…	cellular_component [GO:0005575] || intracellular [GO:0005622] || cell [GO:0005623] || nucleus [GO:0005634] || nucleoplasm [GO:0005654] || nucleolus [GO:0005730] || membrane-enclosed lumen [GO:0031974] || nuclear lumen [GO:0031981] || organelle [GO:0043226] || membrane-bounded organelle [GO:0043227] || non-membrane-bounded organelle [GO:0043228] || intracellular organelle [GO:0043229] || intracell…	http://amigo.geneontology.org/visualize?term_data_type=json&mode=amigo&term_data={%22GO%3A0005634%22%3A%7B%22fill%22%3A%22%23ffff66%22%2C%22font%22%3A%22black%22%7D,%22GO%3A0005654%22%3A%7B%22fill%22%3A%22%23ffff66%22%2C%22font%22%3A%22black%22%7D,%22GO%3A0005730%22%3A%7B%22fill%22%3A%22%23ffff66%22%2C%22font%22%3A%22black%22%7D}&format=png&mode=basic&term_data_type=json	GO:0005506 : iron ion binding || GO:0016706 : 2-oxoglutarate-dependent dioxygenase activity || GO:0032453 : histone demethylase activity (H3-K4 specific) || GO:0051864 : histone demethylase activity (H3-K36 specific)	Interacting selectively and non-covalently with iron (Fe) ions. [GOC:ai] || Catalysis of the reaction: A + 2-oxoglutarate + O2 = B + succinate + CO2. This is an oxidation-reduction (redox) reaction in which hydrogen or electrons are transferred from 2-oxoglutarate and one other donor, and one atom of oxygen is incorporated into each donor. [GOC:mah] || Catalysis of the removal of a methyl group f…	molecular_function [GO:0003674] || catalytic activity [GO:0003824] || binding [GO:0005488] || iron ion binding [GO:0005506] || oxidoreductase activity [GO:0016491] || oxidoreductase activity, acting on paired donors, with incorporation or reduction of molecular oxygen [GO:0016705] || 2-oxoglutarate-dependent dioxygenase activity [GO:0016706] || demethylase activity [GO:0032451] || histone demethy…	http://amigo.geneontology.org/visualize?term_data_type=json&mode=amigo&term_data={%22GO%3A0005506%22%3A%7B%22fill%22%3A%22%23ffff66%22%2C%22font%22%3A%22black%22%7D,%22GO%3A0016706%22%3A%7B%22fill%22%3A%22%23ffff66%22%2C%22font%22%3A%22black%22%7D,%22GO%3A0032453%22%3A%7B%22fill%22%3A%22%23ffff66%22%2C%22font%22%3A%22black%22%7D,%22GO%3A0051864%22%3A%7B%22fill%22%3A%22%23ffff66%22%2C%22font%22%3A…
sp|Q9NRL2|BAZ1A_HUMAN	BAZ1A	sp|Q9NRL2|BAZ1A_HUMAN; tr|B3KND8|B3KND8_HUMAN; tr|D3DS96|D3DS96_HUMAN; tr|Q59G54|Q59G54_HUMAN		Bromodomain adjacent to zinc finger domain protein 1A OS=Homo sapiens OX=9606 GN=BAZ1A PE=1 SV=2	39.41	4	0	0.51	178702	1	1	1	1	LSSSFSSR			39,41	869424286	2	43571936	-0,000059	8	0		GO:0006261 : DNA-dependent DNA replication || GO:0006338 : chromatin remodeling || GO:0006357 : regulation of transcription by RNA polymerase II || GO:0016573 : histone acetylation	A DNA replication process that uses parental DNA as a template for the DNA-dependent DNA polymerases that synthesize the new strands. [GOC:mah, ISBN:0198506732] || Dynamic structural changes to eukaryotic chromatin occurring throughout the cell division cycle. These changes range from the local changes necessary for transcriptional regulation to global changes necessary for chromosome segregation…	nucleobase-containing compound metabolic process [GO:0006139] || DNA replication [GO:0006260] || DNA-dependent DNA replication [GO:0006261] || chromatin organization [GO:0006325] || chromatin remodeling [GO:0006338] || transcription, DNA-templated [GO:0006351] || regulation of transcription, DNA-templated [GO:0006355] || regulation of transcription by RNA polymerase II [GO:0006357] || transcripti…	http://amigo.geneontology.org/visualize?term_data_type=json&mode=amigo&term_data={%22GO%3A0006261%22%3A%7B%22fill%22%3A%22%23ffff66%22%2C%22font%22%3A%22black%22%7D,%22GO%3A0006338%22%3A%7B%22fill%22%3A%22%23ffff66%22%2C%22font%22%3A%22black%22%7D,%22GO%3A0006357%22%3A%7B%22fill%22%3A%22%23ffff66%22%2C%22font%22%3A%22black%22%7D,%22GO%3A0016573%22%3A%7B%22fill%22%3A%22%23ffff66%22%2C%22font%22%3A…	GO:0008623 : CHRAC || GO:0016590 : ACF complex	An ISWI complex that contains an ATPase subunit of the ISWI family (SNF2H in mammals, Isw2 in S. cerevisiae), an ACF1 homolog, and additional small histone fold subunits (generally two of these, but Xenopus has only one and some additional non-conserved subunits). CHRAC plays roles in the regulation of RNA polymerase II transcription and in DNA replication and repair. [GOC:bf, GOC:krc, PMID:15284…	nuclear chromosome [GO:0000228] || chromatin [GO:0000785] || nuclear chromatin [GO:0000790] || cellular_component [GO:0005575] || intracellular [GO:0005622] || cell [GO:0005623] || nucleus [GO:0005634] || chromosome [GO:0005694] || CHRAC [GO:0008623] || ACF complex [GO:0016590] || ISWI-type complex [GO:0031010] || membrane-enclosed lumen [GO:0031974] || nuclear lumen [GO:0031981] || protein-conta…	http://amigo.geneontology.org/visualize?term_data_type=json&mode=amigo&term_data={%22GO%3A0008623%22%3A%7B%22fill%22%3A%22%23ffff66%22%2C%22font%22%3A%22black%22%7D,%22GO%3A0016590%22%3A%7B%22fill%22%3A%22%23ffff66%22%2C%22font%22%3A%22black%22%7D}&format=png&mode=basic&term_data_type=json	GO:0046872 : metal ion binding	Interacting selectively and non-covalently with any metal ion. [GOC:ai]	molecular_function [GO:0003674] || binding [GO:0005488] || ion binding [GO:0043167] || cation binding [GO:0043169] || metal ion binding [GO:0046872]	http://amigo.geneontology.org/visualize?term_data_type=json&mode=amigo&term_data={%22GO%3A0046872%22%3A%7B%22fill%22%3A%22%23ffff66%22%2C%22font%22%3A%22black%22%7D}&format=png&mode=basic&term_data_type=json
tr|A0A075B6Z2|A0A075B6Z2_HUMAN	TRAJ56	tr|A0A075B6Z2|A0A075B6Z2_HUMAN; tr|A0N4V7|A0N4V7_HUMAN		T cell receptor alpha joining 56 (Fragment) OS=Homo sapiens OX=9606 GN=TRAJ56 PE=4 SV=1	35.27	2	0	38.1	2220	1	1	1	1	GITLSVRP			35,27	841502151	2	42175845	0,000099	8	0
tr|A8K008|A8K008_HUMAN		tr|A8K008|A8K008_HUMAN; tr|Q6N089|Q6N089_HUMAN; tr|Q6N094|Q6N094_HUMAN; tr|Q7Z351|Q7Z351_HUMAN; tr|S6B291|S6B291_HUMAN; tr|V9HW68|V9HW68_HUMAN	sp|A0A075B6Q5|HV364_HUMAN; sp|A0A0A0MS15|HV349_HUMAN; sp|A0A0B4J1V0|HV315_HUMAN; sp|A0A0B4J1V1|HV321_HUMAN; sp|A0A0B4J1V6|HV373_HUMAN; sp|A0A0B4J1X5|HV374_HUMAN; sp|A0A0B4J1X8|HV343_HUMAN; sp|A0A0B4J1Y9|HV372_HUMAN; sp|A0A0C4DH32|HV320_HUMAN; sp|A0A0C4DH42|HV366_HUMAN; sp|A0A0J9YX35|HV64D_HUMAN; sp|P01762|HV311_HUMAN; sp|P01763|HV348_HUMAN; sp|P01764|HV323_HUMAN; sp|P01766|HV313_HUMAN; sp|P01767|…	Uncharacterized protein OS=Homo sapiens OX=9606 PE=2 SV=1	118.38	6	320	4.66	51596	3	3	3	3	GRFTISR;ALPAPIEK;DTLMISR	;Oxidation (M4)	;Oxidation (M277)	38,67;40,14;39,57	835,466431;837,495972;850,421844	2;2;2	418,74045;419,75562;426,21808	-0,000041;0,000358;-0,000118	7;8;7	1;0;0	;Oxidation (M4) = 1.0
tr|K7EPT8|K7EPT8_HUMAN	GFAP	tr|K7EPT8|K7EPT8_HUMAN		Glial fibrillary acidic protein (Fragment) OS=Homo sapiens OX=9606 GN=GFAP PE=1 SV=2	50.84	1	0	14.67	8376	1	1	1	1	XALDIEIATYR			50,84	1234655716	2	63935889	0,000281	11	0						GO:0005882 : intermediate filament	A cytoskeletal structure that forms a distinct elongated structure, characteristically 10 nm in diameter, that occurs in the cytoplasm of eukaryotic cells. Intermediate filaments form a fibrous system, composed of chemically heterogeneous subunits and involved in mechanically integrating the various components of the cytoplasmic space. Intermediate filaments may be divided into five chemically di…	cellular_component [GO:0005575] || intracellular [GO:0005622] || cell [GO:0005623] || cytoskeleton [GO:0005856] || intermediate filament [GO:0005882] || organelle [GO:0043226] || non-membrane-bounded organelle [GO:0043228] || intracellular organelle [GO:0043229] || intracellular non-membrane-bounded organelle [GO:0043232] || organelle part [GO:0044422] || intracellular part [GO:0044424] || cytosk…	http://amigo.geneontology.org/visualize?term_data_type=json&mode=amigo&term_data={%22GO%3A0005882%22%3A%7B%22fill%22%3A%22%23ffff66%22%2C%22font%22%3A%22black%22%7D}&format=png&mode=basic&term_data_type=json	GO:0005198 : structural molecule activity	The action of a molecule that contributes to the structural integrity of a complex or its assembly within or outside a cell. [GOC:mah, GOC:vw]	molecular_function [GO:0003674] || structural molecule activity [GO:0005198]	http://amigo.geneontology.org/visualize?term_data_type=json&mode=amigo&term_data={%22GO%3A0005198%22%3A%7B%22fill%22%3A%22%23ffff66%22%2C%22font%22%3A%22black%22%7D}&format=png&mode=basic&term_data_type=json
tr|L0R512|L0R512_HUMAN	NCAM2	tr|L0R512|L0R512_HUMAN		Alternative protein NCAM2 OS=Homo sapiens OX=9606 GN=NCAM2 PE=4 SV=1	47.73	1	0	21.43	4735	1	1	1	1	LQAELEGIK			47,73	999560028	2	50078735	0,00006	9	0
					43

## Sheet: Proteomic data TMZ
																										Gene Ontology
																										Biological Process				Cellular Component				Molecular Function
accession	gene_name	samesets_accessions	subsets_accessions	description	protein_set_score	#sameset_protein_matches	#subset_protein_matches	coverage	MW	#sequences	#specific_sequences	#peptides	#specific_peptides	sequence	modifications	ptm_protein_positions	psm_score	calculated_mass	charge	experimental_moz	delta_moz	peptide_length	initial_query_id	missed_cleavages	ptm_sites_confidence	Annotations	Description	Ancestors	Ancestor Tree	Annotations	Description	Ancestors	Ancestor Tree	Annotations	Description	Ancestors	Ancestor Tree
sp|A4UGR9|XIRP2_HUMAN	XIRP2	sp|A4UGR9|XIRP2_HUMAN		Xin actin-binding repeat-containing protein 2 OS=Homo sapiens OX=9606 GN=XIRP2 PE=1 SV=2	43.12	1	0	0.24	382300	1	1	1	1	QQKEEIEK			43,12	1030529449	2	51627173	-0,00027	8	1388	1		GO:0003281 : ventricular septum development || GO:0030036 : actin cytoskeleton organization || GO:0045216 : cell-cell junction organization || GO:0055008 : cardiac muscle tissue morphogenesis	The progression of the ventricular septum over time from its formation to the mature structure. [GOC:mtg_heart] || A process that is carried out at the cellular level which results in the assembly, arrangement of constituent parts, or disassembly of cytoskeletal structures comprising actin filaments and their associated proteins. [GOC:dph, GOC:jl, GOC:mah] || A process that is carried out at the …	heart morphogenesis [GO:0003007] || cardiac chamber development [GO:0003205] || cardiac ventricle development [GO:0003231] || cardiac septum development [GO:0003279] || ventricular septum development [GO:0003281] || organelle organization [GO:0006996] || cytoskeleton organization [GO:0007010] || multicellular organism development [GO:0007275] || heart development [GO:0007507] || muscle organ deve…	http://amigo.geneontology.org/visualize?term_data_type=json&mode=amigo&term_data={%22GO%3A0003281%22%3A%7B%22fill%22%3A%22%23ffff66%22%2C%22font%22%3A%22black%22%7D,%22GO%3A0030036%22%3A%7B%22fill%22%3A%22%23ffff66%22%2C%22font%22%3A%22black%22%7D,%22GO%3A0045216%22%3A%7B%22fill%22%3A%22%23ffff66%22%2C%22font%22%3A%22black%22%7D,%22GO%3A0055008%22%3A%7B%22fill%22%3A%22%23ffff66%22%2C%22font%22%3A…	GO:0030018 : Z disc || GO:0030054 : cell junction	Platelike region of a muscle sarcomere to which the plus ends of actin filaments are attached. [GOC:mtg_muscle, ISBN:0815316194] || A cellular component that forms a specialized region of connection between two or more cells or between a cell and the extracellular matrix. At a cell junction, anchoring proteins extend through the plasma membrane to link cytoskeletal proteins in one cell to cytoske…	cellular_component [GO:0005575] || intracellular [GO:0005622] || cell [GO:0005623] || cytoplasm [GO:0005737] || myofibril [GO:0030016] || sarcomere [GO:0030017] || Z disc [GO:0030018] || cell junction [GO:0030054] || I band [GO:0031674] || organelle [GO:0043226] || non-membrane-bounded organelle [GO:0043228] || intracellular organelle [GO:0043229] || intracellular non-membrane-bounded organelle […	http://amigo.geneontology.org/visualize?term_data_type=json&mode=amigo&term_data={%22GO%3A0030018%22%3A%7B%22fill%22%3A%22%23ffff66%22%2C%22font%22%3A%22black%22%7D,%22GO%3A0030054%22%3A%7B%22fill%22%3A%22%23ffff66%22%2C%22font%22%3A%22black%22%7D}&format=png&mode=basic&term_data_type=json	GO:0051015 : actin filament binding || GO:0051393 : alpha-actinin binding	Interacting selectively and non-covalently with an actin filament, also known as F-actin, a helical filamentous polymer of globular G-actin subunits. [ISBN:0198506732] || Interacting selectively and non-covalently with alpha-actinin, one of a family of proteins that cross-link F-actin as antiparallel homodimers. Alpha-actinin has a molecular mass of 93-103 KDa; at the N-terminus there are two cal…	molecular_function [GO:0003674] || actin binding [GO:0003779] || binding [GO:0005488] || protein binding [GO:0005515] || cytoskeletal protein binding [GO:0008092] || actinin binding [GO:0042805] || protein-containing complex binding [GO:0044877] || actin filament binding [GO:0051015] || alpha-actinin binding [GO:0051393]	http://amigo.geneontology.org/visualize?term_data_type=json&mode=amigo&term_data={%22GO%3A0051015%22%3A%7B%22fill%22%3A%22%23ffff66%22%2C%22font%22%3A%22black%22%7D,%22GO%3A0051393%22%3A%7B%22fill%22%3A%22%23ffff66%22%2C%22font%22%3A%22black%22%7D}&format=png&mode=basic&term_data_type=json		Gene Onthology est une base de donnée d'annotations fonctionnelles attribuées à des gènes, transcripts et protéines associées. Ces annotations sont divisées en 3 grandes familles : processus biologique, composant cellulaire et fonction moléculaire. A chaque annotation est attribué un niveau de spécificité, et les relations entre les annotations (inclusion, régulation, etc) forment un réseau acycl…
sp|A8MTJ3|GNAT3_HUMAN	GNAT3	sp|A8MTJ3|GNAT3_HUMAN; sp|P04899|GNAI2_HUMAN; sp|P08754|GNAI3_HUMAN; sp|P09471|GNAO_HUMAN; sp|P11488|GNAT1_HUMAN; sp|P19087|GNAT2_HUMAN; sp|P38405|GNAL_HUMAN; sp|P63092|GNAS2_HUMAN; sp|P63096|GNAI1_HUMAN; sp|Q5JWF2|GNAS1_HUMAN; tr|A0A024R2Z1|A0A024R2Z1_HUMAN; tr|A0A087WTB6|A0A087WTB6_HUMAN; tr|A0A087WZE5|A0A087WZE5_HUMAN; tr|A0A0S2Z3H8|A0A0S2Z3H8_HUMAN; tr|A0A0S2Z3S5|A0A0S2Z3S5_HUMAN; tr|A0A142CH…		Guanine nucleotide-binding protein G(t) subunit alpha-3 OS=Homo sapiens OX=9606 GN=GNAT3 PE=2 SV=2	39.75	32	0	3.11	40357	1	1	1	1	LLLLGAGESGK			39,75	1056617889	2	52931635	0,000129	11	1534	0		GO:0001580 : detection of chemical stimulus involved in sensory perception of bitter taste || GO:0001894 : tissue homeostasis || GO:0001958 : endochondral ossification || GO:0001973 : adenosine receptor signaling pathway || GO:0003091 : renal water homeostasis || GO:0006112 : energy reserve metabolic process || GO:0006306 : DNA methylation || GO:0006457 : protein folding || GO:0006906 : vesicle f…	The series of events required for a bitter taste stimulus to be received and converted to a molecular signal. [GOC:go_curators] || A homeostatic process involved in the maintenance of an internal steady state within a defined tissue of an organism, including control of cellular proliferation and death and control of metabolic function. [GOC:add, GOC:isa_complete] || Replacement ossification where…	MAPK cascade [GO:0000165] || microtubule cytoskeleton organization [GO:0000226] || mitotic cell cycle [GO:0000278] || response to reactive oxygen species [GO:0000302] || response to acid chemical [GO:0001101] || skeletal system development [GO:0001501] || ossification [GO:0001503] || detection of chemical stimulus involved in sensory perception of bitter taste [GO:0001580] || osteoblast different…	http://amigo.geneontology.org/visualize?term_data_type=json&mode=amigo&term_data={%22GO%3A0001580%22%3A%7B%22fill%22%3A%22%23ffff66%22%2C%22font%22%3A%22black%22%7D,%22GO%3A0001894%22%3A%7B%22fill%22%3A%22%23ffff66%22%2C%22font%22%3A%22black%22%7D,%22GO%3A0001958%22%3A%7B%22fill%22%3A%22%23ffff66%22%2C%22font%22%3A%22black%22%7D,%22GO%3A0001973%22%3A%7B%22fill%22%3A%22%23ffff66%22%2C%22font%22%3A…	GO:0001669 : acrosomal vesicle || GO:0001750 : photoreceptor outer segment || GO:0001917 : photoreceptor inner segment || GO:0005634 : nucleus || GO:0005654 : nucleoplasm || GO:0005730 : nucleolus || GO:0005737 : cytoplasm || GO:0005765 : lysosomal membrane || GO:0005794 : Golgi apparatus || GO:0005813 : centrosome || GO:0005829 : cytosol || GO:0005834 : heterotrimeric G-protein complex || GO:000…	A structure in the head of a spermatozoon that contains acid hydrolases, and is concerned with the breakdown of the outer membrane of the ovum during fertilization. It lies just beneath the plasma membrane and is derived from the lysosome. [ISBN:0124325653, ISBN:0198506732] || The outer segment of a vertebrate photoreceptor that contains a stack of membrane discs embedded with photoreceptor prote…	Golgi membrane [GO:0000139] || lytic vacuole [GO:0000323] || acrosomal vesicle [GO:0001669] || photoreceptor outer segment [GO:0001750] || photoreceptor inner segment [GO:0001917] || cellular_component [GO:0005575] || extracellular region [GO:0005576] || extracellular space [GO:0005615] || intracellular [GO:0005622] || cell [GO:0005623] || nucleus [GO:0005634] || nucleoplasm [GO:0005654] || nucle…	http://amigo.geneontology.org/visualize?term_data_type=json&mode=amigo&term_data={%22GO%3A0001669%22%3A%7B%22fill%22%3A%22%23ffff66%22%2C%22font%22%3A%22black%22%7D,%22GO%3A0001750%22%3A%7B%22fill%22%3A%22%23ffff66%22%2C%22font%22%3A%22black%22%7D,%22GO%3A0001917%22%3A%7B%22fill%22%3A%22%23ffff66%22%2C%22font%22%3A%22black%22%7D,%22GO%3A0005634%22%3A%7B%22fill%22%3A%22%23ffff66%22%2C%22font%22%3A…	GO:0000035 : acyl binding || GO:0000287 : magnesium ion binding || GO:0001664 : G protein-coupled receptor binding || GO:0003924 : GTPase activity || GO:0005159 : insulin-like growth factor receptor binding || GO:0005525 : GTP binding || GO:0008020 : G protein-coupled photoreceptor activity || GO:0010856 : adenylate cyclase activator activity || GO:0019001 : guanyl nucleotide binding || GO:001900…	Interacting selectively and non-covalently with an acyl group, any group formally derived by removal of the hydroxyl group from the acid function of a carboxylic acid. [GOC:curators, ISBN:0198506732] || Interacting selectively and non-covalently with magnesium (Mg) ions. [GOC:ai] || Interacting selectively and non-covalently with a G protein-coupled receptor. [GOC:ceb, GOC:dph] || Catalysis of th…	acyl binding [GO:0000035] || nucleotide binding [GO:0000166] || magnesium ion binding [GO:0000287] || G protein-coupled receptor binding [GO:0001664] || nucleoside binding [GO:0001882] || purine nucleoside binding [GO:0001883] || molecular_function [GO:0003674] || catalytic activity [GO:0003824] || GTPase activity [GO:0003924] || transmembrane signaling receptor activity [GO:0004888] || G protein…	http://amigo.geneontology.org/visualize?term_data_type=json&mode=amigo&term_data={%22GO%3A0000035%22%3A%7B%22fill%22%3A%22%23ffff66%22%2C%22font%22%3A%22black%22%7D,%22GO%3A0000287%22%3A%7B%22fill%22%3A%22%23ffff66%22%2C%22font%22%3A%22black%22%7D,%22GO%3A0001664%22%3A%7B%22fill%22%3A%22%23ffff66%22%2C%22font%22%3A%22black%22%7D,%22GO%3A0003924%22%3A%7B%22fill%22%3A%22%23ffff66%22%2C%22font%22%3A…
sp|O43150|ASAP2_HUMAN	ASAP2	sp|O43150|ASAP2_HUMAN; tr|A0A286YFG8|A0A286YFG8_HUMAN; tr|Q53RS3|Q53RS3_HUMAN		Arf-GAP with SH3 domain, ANK repeat and PH domain-containing protein 2 OS=Homo sapiens OX=9606 GN=ASAP2 PE=1 SV=3	40.31	3	0	0.8	111651	1	1	1	1	EIISEVQR			40,31	972523987	2	48726929	0,00002	8	1073	0						GO:0005886 : plasma membrane || GO:0032580 : Golgi cisterna membrane	The membrane surrounding a cell that separates the cell from its external environment. It consists of a phospholipid bilayer and associated proteins. [ISBN:0716731363] || The lipid bilayer surrounding any of the thin, flattened compartments that form the central portion of the Golgi complex. [GOC:ecd, GOC:mah]	Golgi membrane [GO:0000139] || cellular_component [GO:0005575] || intracellular [GO:0005622] || cell [GO:0005623] || cytoplasm [GO:0005737] || Golgi apparatus [GO:0005794] || Golgi stack [GO:0005795] || plasma membrane [GO:0005886] || endomembrane system [GO:0012505] || membrane [GO:0016020] || organelle membrane [GO:0031090] || organelle subcompartment [GO:0031984] || Golgi cisterna [GO:0031985]…	http://amigo.geneontology.org/visualize?term_data_type=json&mode=amigo&term_data={%22GO%3A0005886%22%3A%7B%22fill%22%3A%22%23ffff66%22%2C%22font%22%3A%22black%22%7D,%22GO%3A0032580%22%3A%7B%22fill%22%3A%22%23ffff66%22%2C%22font%22%3A%22black%22%7D}&format=png&mode=basic&term_data_type=json	GO:0005096 : GTPase activator activity || GO:0046872 : metal ion binding	Binds to and increases the activity of a GTPase, an enzyme that catalyzes the hydrolysis of GTP. [GOC:mah] || Interacting selectively and non-covalently with any metal ion. [GOC:ai]	molecular_function [GO:0003674] || GTPase activator activity [GO:0005096] || binding [GO:0005488] || enzyme activator activity [GO:0008047] || enzyme regulator activity [GO:0030234] || GTPase regulator activity [GO:0030695] || ion binding [GO:0043167] || cation binding [GO:0043169] || metal ion binding [GO:0046872] || nucleoside-triphosphatase regulator activity [GO:0060589] || molecular function…	http://amigo.geneontology.org/visualize?term_data_type=json&mode=amigo&term_data={%22GO%3A0005096%22%3A%7B%22fill%22%3A%22%23ffff66%22%2C%22font%22%3A%22black%22%7D,%22GO%3A0046872%22%3A%7B%22fill%22%3A%22%23ffff66%22%2C%22font%22%3A%22black%22%7D}&format=png&mode=basic&term_data_type=json
sp|O75347|TBCA_HUMAN	TBCA	sp|O75347|TBCA_HUMAN; tr|E5RHG6|E5RHG6_HUMAN; tr|E5RIW3|E5RIW3_HUMAN; tr|E5RIX8|E5RIX8_HUMAN; tr|E5RJD8|E5RJD8_HUMAN; tr|Q6FGD7|Q6FGD7_HUMAN		Tubulin-specific chaperone A OS=Homo sapiens OX=9606 GN=TBCA PE=1 SV=3	34.14	6	0	7.41	12855	1	1	1	1	QQEEKIEK			34,14	1030529449	2	51627173	-0,00027	8	1388	1		GO:0006457 : protein folding || GO:0007021 : tubulin complex assembly || GO:0007023 : post-chaperonin tubulin folding pathway	The process of assisting in the covalent and noncovalent assembly of single chain polypeptides or multisubunit complexes into the correct tertiary structure. [GOC:go_curators, GOC:rb] || The aggregation and bonding together of alpha- and beta-tubulin to form a tubulin heterodimer. [GOC:mah] || Completion of folding of alpha- and beta-tubulin; takes place subsequent to chaperonin-mediated partial …	protein folding [GO:0006457] || tubulin complex assembly [GO:0007021] || post-chaperonin tubulin folding pathway [GO:0007023] || biological_process [GO:0008150] || cellular process [GO:0009987] || cellular component organization [GO:0016043] || cellular component assembly [GO:0022607] || cellular protein-containing complex assembly [GO:0034622] || protein-containing complex subunit organization […	http://amigo.geneontology.org/visualize?term_data_type=json&mode=amigo&term_data={%22GO%3A0006457%22%3A%7B%22fill%22%3A%22%23ffff66%22%2C%22font%22%3A%22black%22%7D,%22GO%3A0007021%22%3A%7B%22fill%22%3A%22%23ffff66%22%2C%22font%22%3A%22black%22%7D,%22GO%3A0007023%22%3A%7B%22fill%22%3A%22%23ffff66%22%2C%22font%22%3A%22black%22%7D}&format=png&mode=basic&term_data_type=json	GO:0005730 : nucleolus || GO:0005737 : cytoplasm || GO:0005874 : microtubule || GO:0015630 : microtubule cytoskeleton	A small, dense body one or more of which are present in the nucleus of eukaryotic cells. It is rich in RNA and protein, is not bounded by a limiting membrane, and is not seen during mitosis. Its prime function is the transcription of the nucleolar DNA into 45S ribosomal-precursor RNA, the processing of this RNA into 5.8S, 18S, and 28S components of ribosomal RNA, and the association of these comp…	cellular_component [GO:0005575] || intracellular [GO:0005622] || cell [GO:0005623] || nucleus [GO:0005634] || nucleolus [GO:0005730] || cytoplasm [GO:0005737] || cytoskeleton [GO:0005856] || microtubule [GO:0005874] || microtubule cytoskeleton [GO:0015630] || membrane-enclosed lumen [GO:0031974] || nuclear lumen [GO:0031981] || organelle [GO:0043226] || membrane-bounded organelle [GO:0043227] || …	http://amigo.geneontology.org/visualize?term_data_type=json&mode=amigo&term_data={%22GO%3A0005730%22%3A%7B%22fill%22%3A%22%23ffff66%22%2C%22font%22%3A%22black%22%7D,%22GO%3A0005737%22%3A%7B%22fill%22%3A%22%23ffff66%22%2C%22font%22%3A%22black%22%7D,%22GO%3A0005874%22%3A%7B%22fill%22%3A%22%23ffff66%22%2C%22font%22%3A%22black%22%7D,%22GO%3A0015630%22%3A%7B%22fill%22%3A%22%23ffff66%22%2C%22font%22%3A…	GO:0003723 : RNA binding || GO:0048487 : beta-tubulin binding || GO:0051087 : chaperone binding	Interacting selectively and non-covalently with an RNA molecule or a portion thereof. [GOC:jl, GOC:mah] || Interacting selectively and non-covalently with the microtubule constituent protein beta-tubulin. [GOC:krc] || Interacting selectively and non-covalently with a chaperone protein, a class of proteins that bind to nascent or unfolded polypeptides and ensure correct folding or transport. [http…	molecular_function [GO:0003674] || nucleic acid binding [GO:0003676] || RNA binding [GO:0003723] || binding [GO:0005488] || protein binding [GO:0005515] || cytoskeletal protein binding [GO:0008092] || tubulin binding [GO:0015631] || beta-tubulin binding [GO:0048487] || chaperone binding [GO:0051087] || organic cyclic compound binding [GO:0097159] || heterocyclic compound binding [GO:1901363]	http://amigo.geneontology.org/visualize?term_data_type=json&mode=amigo&term_data={%22GO%3A0003723%22%3A%7B%22fill%22%3A%22%23ffff66%22%2C%22font%22%3A%22black%22%7D,%22GO%3A0048487%22%3A%7B%22fill%22%3A%22%23ffff66%22%2C%22font%22%3A%22black%22%7D,%22GO%3A0051087%22%3A%7B%22fill%22%3A%22%23ffff66%22%2C%22font%22%3A%22black%22%7D}&format=png&mode=basic&term_data_type=json
sp|O95758|PTBP3_HUMAN	PTBP3	sp|O95758|PTBP3_HUMAN; sp|P26599|PTBP1_HUMAN; tr|A0A024R163|A0A024R163_HUMAN; tr|A0A087WUW5|A0A087WUW5_HUMAN; tr|A0A0D9SF20|A0A0D9SF20_HUMAN; tr|A0A0U1RRM4|A0A0U1RRM4_HUMAN; tr|A6NLN1|A6NLN1_HUMAN		Polypyrimidine tract-binding protein 3 OS=Homo sapiens OX=9606 GN=PTBP3 PE=1 SV=2	40.94	7	0	1.81	59690	1	1	1	1	EGQEDQGLTK			40,94	1103509476	2	55276178	-0,000234	10	1764	0		GO:0000381 : regulation of alternative mRNA splicing, via spliceosome || GO:0000398 : mRNA splicing, via spliceosome || GO:0006397 : mRNA processing || GO:0008380 : RNA splicing || GO:0008543 : fibroblast growth factor receptor signaling pathway || GO:0009653 : anatomical structure morphogenesis || GO:0016070 : RNA metabolic process || GO:0033119 : negative regulation of RNA splicing || GO:003530…	Any process that modulates the frequency, rate or extent of alternative splicing of nuclear mRNAs. [GOC:krc] || The joining together of exons from one or more primary transcripts of messenger RNA (mRNA) and the excision of intron sequences, via a spliceosomal mechanism, so that mRNA consisting only of the joined exons is produced. [GOC:krc, ISBN:0198506732, ISBN:0879695897] || Any process involve…	RNA splicing, via transesterification reactions [GO:0000375] || RNA splicing, via transesterification reactions with bulged adenosine as nucleophile [GO:0000377] || alternative mRNA splicing, via spliceosome [GO:0000380] || regulation of alternative mRNA splicing, via spliceosome [GO:0000381] || mRNA splicing, via spliceosome [GO:0000398] || myeloid cell homeostasis [GO:0002262] || immune system …	http://amigo.geneontology.org/visualize?term_data_type=json&mode=amigo&term_data={%22GO%3A0000381%22%3A%7B%22fill%22%3A%22%23ffff66%22%2C%22font%22%3A%22black%22%7D,%22GO%3A0000398%22%3A%7B%22fill%22%3A%22%23ffff66%22%2C%22font%22%3A%22black%22%7D,%22GO%3A0006397%22%3A%7B%22fill%22%3A%22%23ffff66%22%2C%22font%22%3A%22black%22%7D,%22GO%3A0008380%22%3A%7B%22fill%22%3A%22%23ffff66%22%2C%22font%22%3A…	GO:0005634 : nucleus || GO:0005654 : nucleoplasm || GO:0005730 : nucleolus || GO:0016020 : membrane || GO:0070062 : extracellular exosome	A membrane-bounded organelle of eukaryotic cells in which chromosomes are housed and replicated. In most cells, the nucleus contains all of the cell's chromosomes except the organellar chromosomes, and is the site of RNA synthesis and processing. In some species, or in specialized cell types, RNA metabolism or DNA replication may be absent. [GOC:go_curators] || That part of the nuclear content ot…	cellular_component [GO:0005575] || extracellular region [GO:0005576] || extracellular space [GO:0005615] || intracellular [GO:0005622] || cell [GO:0005623] || nucleus [GO:0005634] || nucleoplasm [GO:0005654] || nucleolus [GO:0005730] || membrane [GO:0016020] || membrane-enclosed lumen [GO:0031974] || nuclear lumen [GO:0031981] || vesicle [GO:0031982] || organelle [GO:0043226] || membrane-bounded …	http://amigo.geneontology.org/visualize?term_data_type=json&mode=amigo&term_data={%22GO%3A0005634%22%3A%7B%22fill%22%3A%22%23ffff66%22%2C%22font%22%3A%22black%22%7D,%22GO%3A0005654%22%3A%7B%22fill%22%3A%22%23ffff66%22%2C%22font%22%3A%22black%22%7D,%22GO%3A0005730%22%3A%7B%22fill%22%3A%22%23ffff66%22%2C%22font%22%3A%22black%22%7D,%22GO%3A0016020%22%3A%7B%22fill%22%3A%22%23ffff66%22%2C%22font%22%3A…	GO:0003723 : RNA binding || GO:0008187 : poly-pyrimidine tract binding || GO:0036002 : pre-mRNA binding	Interacting selectively and non-covalently with an RNA molecule or a portion thereof. [GOC:jl, GOC:mah] || Interacting selectively and non-covalently with any stretch of pyrimidines (cytosine or uracil) in an RNA molecule. [GOC:jl] || Interacting selectively and non-covalently with pre-messenger RNA (pre-mRNA), an intermediate molecule between DNA and protein that may contain introns and, at leas…	molecular_function [GO:0003674] || nucleic acid binding [GO:0003676] || RNA binding [GO:0003723] || single-stranded RNA binding [GO:0003727] || binding [GO:0005488] || poly-pyrimidine tract binding [GO:0008187] || pre-mRNA binding [GO:0036002] || organic cyclic compound binding [GO:0097159] || heterocyclic compound binding [GO:1901363]	http://amigo.geneontology.org/visualize?term_data_type=json&mode=amigo&term_data={%22GO%3A0003723%22%3A%7B%22fill%22%3A%22%23ffff66%22%2C%22font%22%3A%22black%22%7D,%22GO%3A0008187%22%3A%7B%22fill%22%3A%22%23ffff66%22%2C%22font%22%3A%22black%22%7D,%22GO%3A0036002%22%3A%7B%22fill%22%3A%22%23ffff66%22%2C%22font%22%3A%22black%22%7D}&format=png&mode=basic&term_data_type=json
sp|P02545|LMNA_HUMAN	LMNA	sp|P02545|LMNA_HUMAN; tr|A0A384MQX1|A0A384MQX1_HUMAN	tr|A0A0C4DGC5|A0A0C4DGC5_HUMAN; tr|B4DFR3|B4DFR3_HUMAN; tr|H0YAB0|H0YAB0_HUMAN; tr|Q3BDU5|Q3BDU5_HUMAN; tr|Q5I6Y5|Q5I6Y5_HUMAN; tr|Q5TCI8|Q5TCI8_HUMAN; tr|Q8N519|Q8N519_HUMAN; tr|W5X314|W5X314_HUMAN; tr|W8QEH3|W8QEH3_HUMAN	Prelamin-A/C OS=Homo sapiens OX=9606 GN=LMNA PE=1 SV=1	433.05	2	9	14.91	74139	8	8	8	8	LAVYIDR;LADALQELR;ITESEEVVSR;SGAQASSTPLSPTR;AQHEDQVEQYKK;SVGGSGGGSFGDNLVTR;VAVEEVDEEGKFVR;NSNLVGAAHEELQQSR			43,25;62,05;59,73;44,98;31,1;97,95;47,05;46,94	848,475586;1027,566177;1147,572067;1358,679001;1501,716095;1565,743439;1604,804596;1751,855042	2;2;2;2;3;2;3;3	425,24518;514,79041;574,79297;680,34668;501,57935;783,87793;535,94183;584,95874	0,000111;0,000046;-0,000339;-0,000096;0,000042;-0,001065;-0,000311;-0,000217	7;9;10;14;12;17;14;16	280;1374;2148;3560;4818;5328;5483;6673	0;0;0;0;1;0;1;0		GO:0006606 : protein import into nucleus || GO:0006998 : nuclear envelope organization || GO:0007084 : mitotic nuclear envelope reassembly || GO:0007517 : muscle organ development || GO:0008285 : negative regulation of cell population proliferation || GO:0010628 : positive regulation of gene expression || GO:0030334 : regulation of cell migration || GO:0030951 : establishment or maintenance of mi…	The directed movement of a protein from the cytoplasm to the nucleus. [GOC:jl] || A process that is carried out at the cellular level which results in the assembly, arrangement of constituent parts, or disassembly of the nuclear envelope. [GOC:dph, GOC:ems, GOC:jl, GOC:mah] || The cell cycle process that results in reformation of the nuclear envelope during mitotic cell division. [GOC:ai] || The …	microtubule cytoskeleton organization [GO:0000226] || mitotic cell cycle [GO:0000278] || telomere maintenance [GO:0000723] || response to hypoxia [GO:0001666] || release of cytochrome c from mitochondria [GO:0001836] || system process [GO:0003008] || muscle system process [GO:0003012] || muscle hypertrophy in response to stress [GO:0003299] || cardiac muscle hypertrophy [GO:0003300] || nucleobase…	http://amigo.geneontology.org/visualize?term_data_type=json&mode=amigo&term_data={%22GO%3A0006606%22%3A%7B%22fill%22%3A%22%23ffff66%22%2C%22font%22%3A%22black%22%7D,%22GO%3A0006998%22%3A%7B%22fill%22%3A%22%23ffff66%22%2C%22font%22%3A%22black%22%7D,%22GO%3A0007084%22%3A%7B%22fill%22%3A%22%23ffff66%22%2C%22font%22%3A%22black%22%7D,%22GO%3A0007517%22%3A%7B%22fill%22%3A%22%23ffff66%22%2C%22font%22%3A…	GO:0005634 : nucleus || GO:0005635 : nuclear envelope || GO:0005638 : lamin filament || GO:0005652 : nuclear lamina || GO:0005654 : nucleoplasm || GO:0005829 : cytosol || GO:0005882 : intermediate filament || GO:0016607 : nuclear speck || GO:0031965 : nuclear membrane || GO:0048471 : perinuclear region of cytoplasm	A membrane-bounded organelle of eukaryotic cells in which chromosomes are housed and replicated. In most cells, the nucleus contains all of the cell's chromosomes except the organellar chromosomes, and is the site of RNA synthesis and processing. In some species, or in specialized cell types, RNA metabolism or DNA replication may be absent. [GOC:go_curators] || The double lipid bilayer enclosing …	cellular_component [GO:0005575] || intracellular [GO:0005622] || cell [GO:0005623] || nucleus [GO:0005634] || nuclear envelope [GO:0005635] || lamin filament [GO:0005638] || nuclear lamina [GO:0005652] || nucleoplasm [GO:0005654] || cytoplasm [GO:0005737] || cytosol [GO:0005829] || cytoskeleton [GO:0005856] || intermediate filament [GO:0005882] || endomembrane system [GO:0012505] || membrane [GO:…	http://amigo.geneontology.org/visualize?term_data_type=json&mode=amigo&term_data={%22GO%3A0005634%22%3A%7B%22fill%22%3A%22%23ffff66%22%2C%22font%22%3A%22black%22%7D,%22GO%3A0005635%22%3A%7B%22fill%22%3A%22%23ffff66%22%2C%22font%22%3A%22black%22%7D,%22GO%3A0005638%22%3A%7B%22fill%22%3A%22%23ffff66%22%2C%22font%22%3A%22black%22%7D,%22GO%3A0005652%22%3A%7B%22fill%22%3A%22%23ffff66%22%2C%22font%22%3A…	GO:0005198 : structural molecule activity || GO:0042802 : identical protein binding	The action of a molecule that contributes to the structural integrity of a complex or its assembly within or outside a cell. [GOC:mah, GOC:vw] || Interacting selectively and non-covalently with an identical protein or proteins. [GOC:jl]	molecular_function [GO:0003674] || structural molecule activity [GO:0005198] || binding [GO:0005488] || protein binding [GO:0005515] || identical protein binding [GO:0042802]	http://amigo.geneontology.org/visualize?term_data_type=json&mode=amigo&term_data={%22GO%3A0005198%22%3A%7B%22fill%22%3A%22%23ffff66%22%2C%22font%22%3A%22black%22%7D,%22GO%3A0042802%22%3A%7B%22fill%22%3A%22%23ffff66%22%2C%22font%22%3A%22black%22%7D}&format=png&mode=basic&term_data_type=json
sp|P02768|ALBU_HUMAN	ALB	sp|P02768|ALBU_HUMAN; tr|A0A0C4DGB6|A0A0C4DGB6_HUMAN; tr|A8K9P0|A8K9P0_HUMAN; tr|B2RBS8|B2RBS8_HUMAN; tr|B4DPP6|B4DPP6_HUMAN; tr|F6KPG5|F6KPG5_HUMAN	tr|A0A087WWT3|A0A087WWT3_HUMAN; tr|B4DPR2|B4DPR2_HUMAN; tr|B7WNR0|B7WNR0_HUMAN; tr|C9JKR2|C9JKR2_HUMAN; tr|D6RHD5|D6RHD5_HUMAN; tr|H0YA55|H0YA55_HUMAN; tr|H7C013|H7C013_HUMAN; tr|Q56G89|Q56G89_HUMAN	Serum albumin OS=Homo sapiens OX=9606 GN=ALB PE=1 SV=2	355.9	6	8	9.36	69367	7	7	7	7	YLYEIAR;LCTVATLR;FQNALLVR;CCTESLVNR;LVNEVTEFAK;VPQVSTPTLVEVSR;KVPQVSTPTLVEVSR	;Carbamidomethyl (C2);Carbamidomethyl (C1); Carbamidomethyl (C2)	;Carbamidomethyl (C99);Carbamidomethyl (C500); Carbamidomethyl (C501)	32,71;42,27;39,85;54,49;38,28;44,91;103,39	926,48613;932,511337;959,555237;1137,490677;1148,607727;1510,835526;1638,930481	2;2;2;2;2;2;2	464,24973;467,26276;480,78525;569,75214;575,31097;756,42432;820,47137	-0,000611;-0,000184;0,000356;-0,000475;-0,000169;-0,000719;-0,001146	7;8;8;9;10;14;15	693;813;972;2060;2153;4890;6016	0;0;0;0;0;0;1		GO:0001895 : retina homeostasis || GO:0002576 : platelet degranulation || GO:0006898 : receptor-mediated endocytosis || GO:0009267 : cellular response to starvation || GO:0032460 : negative regulation of protein oligomerization || GO:0034375 : high-density lipoprotein particle remodeling || GO:0043066 : negative regulation of apoptotic process || GO:0043069 : negative regulation of programmed cel…	A tissue homeostatic process involved in the maintenance of an internal equilibrium within the retina of the eye, including control of cellular proliferation and death and control of metabolic function. [GOC:add, GOC:dph, GOC:tb, PMID:15365173, PMID:15365178] || The regulated exocytosis of secretory granules containing preformed mediators such as histamine and serotonin by a platelet. [GOC:add] |…	tissue homeostasis [GO:0001894] || retina homeostasis [GO:0001895] || platelet degranulation [GO:0002576] || cellular protein modification process [GO:0006464] || nitrogen compound metabolic process [GO:0006807] || transport [GO:0006810] || exocytosis [GO:0006887] || endocytosis [GO:0006897] || receptor-mediated endocytosis [GO:0006898] || apoptotic process [GO:0006915] || response to stress [GO:…	http://amigo.geneontology.org/visualize?term_data_type=json&mode=amigo&term_data={%22GO%3A0001895%22%3A%7B%22fill%22%3A%22%23ffff66%22%2C%22font%22%3A%22black%22%7D,%22GO%3A0002576%22%3A%7B%22fill%22%3A%22%23ffff66%22%2C%22font%22%3A%22black%22%7D,%22GO%3A0006898%22%3A%7B%22fill%22%3A%22%23ffff66%22%2C%22font%22%3A%22black%22%7D,%22GO%3A0009267%22%3A%7B%22fill%22%3A%22%23ffff66%22%2C%22font%22%3A…	GO:0005576 : extracellular region || GO:0005615 : extracellular space || GO:0005634 : nucleus || GO:0005783 : endoplasmic reticulum || GO:0005788 : endoplasmic reticulum lumen || GO:0005794 : Golgi apparatus || GO:0031093 : platelet alpha granule lumen || GO:0032991 : protein-containing complex || GO:0070062 : extracellular exosome || GO:0072562 : blood microparticle	The space external to the outermost structure of a cell. For cells without external protective or external encapsulating structures this refers to space outside of the plasma membrane. This term covers the host cell environment outside an intracellular parasite. [GOC:go_curators] || That part of a multicellular organism outside the cells proper, usually taken to be outside the plasma membranes, a…	cellular_component [GO:0005575] || extracellular region [GO:0005576] || extracellular space [GO:0005615] || intracellular [GO:0005622] || cell [GO:0005623] || nucleus [GO:0005634] || cytoplasm [GO:0005737] || endoplasmic reticulum [GO:0005783] || endoplasmic reticulum lumen [GO:0005788] || Golgi apparatus [GO:0005794] || endomembrane system [GO:0012505] || secretory granule [GO:0030141] || platel…	http://amigo.geneontology.org/visualize?term_data_type=json&mode=amigo&term_data={%22GO%3A0005576%22%3A%7B%22fill%22%3A%22%23ffff66%22%2C%22font%22%3A%22black%22%7D,%22GO%3A0005615%22%3A%7B%22fill%22%3A%22%23ffff66%22%2C%22font%22%3A%22black%22%7D,%22GO%3A0005634%22%3A%7B%22fill%22%3A%22%23ffff66%22%2C%22font%22%3A%22black%22%7D,%22GO%3A0005783%22%3A%7B%22fill%22%3A%22%23ffff66%22%2C%22font%22%3A…	GO:0003677 : DNA binding || GO:0005504 : fatty acid binding || GO:0005507 : copper ion binding || GO:0008144 : drug binding || GO:0015643 : toxic substance binding || GO:0016209 : antioxidant activity || GO:0030170 : pyridoxal phosphate binding || GO:0042802 : identical protein binding || GO:0046872 : metal ion binding || GO:0051087 : chaperone binding || GO:0140272 : exogenous protein binding	Any molecular function by which a gene product interacts selectively and non-covalently with DNA (deoxyribonucleic acid). [GOC:dph, GOC:jl, GOC:tb, GOC:vw] || Interacting selectively and non-covalently with fatty acids, aliphatic monocarboxylic acids liberated from naturally occurring fats and oils by hydrolysis. [ISBN:0198506732] || Interacting selectively and non-covalently with copper (Cu) ion…	molecular_function [GO:0003674] || nucleic acid binding [GO:0003676] || DNA binding [GO:0003677] || binding [GO:0005488] || fatty acid binding [GO:0005504] || copper ion binding [GO:0005507] || protein binding [GO:0005515] || drug binding [GO:0008144] || lipid binding [GO:0008289] || toxic substance binding [GO:0015643] || antioxidant activity [GO:0016209] || vitamin binding [GO:0019842] || pyrid…	http://amigo.geneontology.org/visualize?term_data_type=json&mode=amigo&term_data={%22GO%3A0003677%22%3A%7B%22fill%22%3A%22%23ffff66%22%2C%22font%22%3A%22black%22%7D,%22GO%3A0005504%22%3A%7B%22fill%22%3A%22%23ffff66%22%2C%22font%22%3A%22black%22%7D,%22GO%3A0005507%22%3A%7B%22fill%22%3A%22%23ffff66%22%2C%22font%22%3A%22black%22%7D,%22GO%3A0008144%22%3A%7B%22fill%22%3A%22%23ffff66%22%2C%22font%22%3A…
sp|P04908|H2A1B_HUMAN	HIST1H2AB	sp|P04908|H2A1B_HUMAN; sp|P0C0S5|H2AZ_HUMAN; sp|P0C0S8|H2A1_HUMAN; sp|P16104|H2AX_HUMAN; sp|P20671|H2A1D_HUMAN; sp|Q16777|H2A2C_HUMAN; sp|Q6FI13|H2A2A_HUMAN; sp|Q71UI9|H2AV_HUMAN; sp|Q7L7L0|H2A3_HUMAN; sp|Q8IUE6|H2A2B_HUMAN; sp|Q93077|H2A1C_HUMAN; sp|Q96KK5|H2A1H_HUMAN; sp|Q96QV6|H2A1A_HUMAN; sp|Q99878|H2A1J_HUMAN; sp|Q9BTM1|H2AJ_HUMAN; tr|A0A024R017|A0A024R017_HUMAN; tr|A0A024RAS2|A0A024RAS2_HUM…		Histone H2A type 1-B/E OS=Homo sapiens OX=9606 GN=HIST1H2AB PE=1 SV=2	43.25	27	0	6.92	14135	1	1	1	1	AGLQFPVGR			43,25	943523956	2	47276904	-0,000214	9	858	0		GO:0006325 : chromatin organization || GO:0008285 : negative regulation of cell population proliferation || GO:0045944 : positive regulation of transcription by RNA polymerase II || GO:0071392 : cellular response to estradiol stimulus	Any process that results in the specification, formation or maintenance of the physical structure of eukaryotic chromatin. [GOC:mah, GOC:vw, PMID:20404130] || Any process that stops, prevents or reduces the rate or extent of cell proliferation. [GOC:go_curators] || Any process that activates or increases the frequency, rate or extent of transcription from an RNA polymerase II promoter. [GOC:go_cu…	nucleobase-containing compound metabolic process [GO:0006139] || chromatin organization [GO:0006325] || transcription, DNA-templated [GO:0006351] || regulation of transcription, DNA-templated [GO:0006355] || regulation of transcription by RNA polymerase II [GO:0006357] || transcription by RNA polymerase II [GO:0006366] || cellular aromatic compound metabolic process [GO:0006725] || nitrogen compo…	http://amigo.geneontology.org/visualize?term_data_type=json&mode=amigo&term_data={%22GO%3A0006325%22%3A%7B%22fill%22%3A%22%23ffff66%22%2C%22font%22%3A%22black%22%7D,%22GO%3A0008285%22%3A%7B%22fill%22%3A%22%23ffff66%22%2C%22font%22%3A%22black%22%7D,%22GO%3A0045944%22%3A%7B%22fill%22%3A%22%23ffff66%22%2C%22font%22%3A%22black%22%7D,%22GO%3A0071392%22%3A%7B%22fill%22%3A%22%23ffff66%22%2C%22font%22%3A…	GO:0000786 : nucleosome || GO:0000790 : nuclear chromatin || GO:0005634 : nucleus || GO:0005719 : nuclear euchromatin || GO:0005720 : nuclear heterochromatin || GO:0070062 : extracellular exosome	A complex comprised of DNA wound around a multisubunit core and associated proteins, which forms the primary packing unit of DNA into higher order structures. [GOC:elh] || The ordered and organized complex of DNA, protein, and sometimes RNA, that forms the chromosome in the nucleus. [GOC:elh, PMID:20404130] || A membrane-bounded organelle of eukaryotic cells in which chromosomes are housed and re…	nuclear chromosome [GO:0000228] || chromatin [GO:0000785] || nucleosome [GO:0000786] || nuclear chromatin [GO:0000790] || euchromatin [GO:0000791] || heterochromatin [GO:0000792] || cellular_component [GO:0005575] || extracellular region [GO:0005576] || extracellular space [GO:0005615] || intracellular [GO:0005622] || cell [GO:0005623] || nucleus [GO:0005634] || chromosome [GO:0005694] || nuclear…	http://amigo.geneontology.org/visualize?term_data_type=json&mode=amigo&term_data={%22GO%3A0000786%22%3A%7B%22fill%22%3A%22%23ffff66%22%2C%22font%22%3A%22black%22%7D,%22GO%3A0000790%22%3A%7B%22fill%22%3A%22%23ffff66%22%2C%22font%22%3A%22black%22%7D,%22GO%3A0005634%22%3A%7B%22fill%22%3A%22%23ffff66%22%2C%22font%22%3A%22black%22%7D,%22GO%3A0005719%22%3A%7B%22fill%22%3A%22%23ffff66%22%2C%22font%22%3A…	GO:0000978 : RNA polymerase II proximal promoter sequence-specific DNA binding || GO:0000979 : RNA polymerase II core promoter sequence-specific DNA binding || GO:0000980 : RNA polymerase II distal enhancer sequence-specific DNA binding || GO:0003677 : DNA binding || GO:0031490 : chromatin DNA binding || GO:0031492 : nucleosomal DNA binding || GO:0046982 : protein heterodimerization activity	Interacting selectively and non-covalently with a specific upstream regulatory DNA sequence (transcription factor recognition sequence or binding site) located in the proximal promoter of a gene transcribed by RNA polymerase II. The proximal promoter is in cis with and relatively close to the core promoter. [GOC:pg, GOC:txnOH] || Interacting selectively and non-covalently with a DNA sequence that…	transcription regulatory region sequence-specific DNA binding [GO:0000976] || RNA polymerase II regulatory region sequence-specific DNA binding [GO:0000977] || RNA polymerase II proximal promoter sequence-specific DNA binding [GO:0000978] || RNA polymerase II core promoter sequence-specific DNA binding [GO:0000979] || RNA polymerase II distal enhancer sequence-specific DNA binding [GO:0000980] ||…	http://amigo.geneontology.org/visualize?term_data_type=json&mode=amigo&term_data={%22GO%3A0000978%22%3A%7B%22fill%22%3A%22%23ffff66%22%2C%22font%22%3A%22black%22%7D,%22GO%3A0000979%22%3A%7B%22fill%22%3A%22%23ffff66%22%2C%22font%22%3A%22black%22%7D,%22GO%3A0000980%22%3A%7B%22fill%22%3A%22%23ffff66%22%2C%22font%22%3A%22black%22%7D,%22GO%3A0003677%22%3A%7B%22fill%22%3A%22%23ffff66%22%2C%22font%22%3A…
sp|P06748|NPM_HUMAN	NPM1	sp|P06748|NPM_HUMAN; tr|A0A024R3V9|A0A024R3V9_HUMAN; tr|A0A0S2Z491|A0A0S2Z491_HUMAN; tr|A0A0S2Z4G7|A0A0S2Z4G7_HUMAN; tr|A0A140VJQ2|A0A140VJQ2_HUMAN; tr|A4ZU86|A4ZU86_HUMAN; tr|Q9BTI9|Q9BTI9_HUMAN; tr|Q9NX34|Q9NX34_HUMAN	tr|A0A024RAP1|A0A024RAP1_HUMAN; tr|V9HVU7|V9HVU7_HUMAN	Nucleophosmin OS=Homo sapiens OX=9606 GN=NPM1 PE=1 SV=2	80.19	8	2	5.44	32575	2	2	2	2	MQASIEK;GPSSVEDIK	Oxidation (M1)	Oxidation (M251)	34,92;45,27	821,395279;930,46582	2;2	411,70483;466,23987	-0,000086;-0,000316	7;9	118;727	0;0	Oxidation (M1) = 1.0	GO:0000055 : ribosomal large subunit export from nucleus || GO:0000056 : ribosomal small subunit export from nucleus || GO:0006281 : DNA repair || GO:0006334 : nucleosome assembly || GO:0006338 : chromatin remodeling || GO:0006357 : regulation of transcription by RNA polymerase II || GO:0006407 : rRNA export from nucleus || GO:0006886 : intracellular protein transport || GO:0006913 : nucleocytopl…	The directed movement of a ribosomal large subunit from the nucleus into the cytoplasm. [GOC:mah] || The directed movement of a ribosomal small subunit from the nucleus into the cytoplasm. [GOC:mah] || The process of restoring DNA after damage. Genomes are subject to damage by chemical and physical agents in the environment (e.g. UV and ionizing radiations, chemical mutagens, fungal and bacterial…	ribosomal subunit export from nucleus [GO:0000054] || ribosomal large subunit export from nucleus [GO:0000055] || ribosomal small subunit export from nucleus [GO:0000056] || microtubule cytoskeleton organization [GO:0000226] || regulation of protein phosphorylation [GO:0001932] || negative regulation of protein phosphorylation [GO:0001933] || nucleobase-containing compound metabolic process [GO:0…	http://amigo.geneontology.org/visualize?term_data_type=json&mode=amigo&term_data={%22GO%3A0000055%22%3A%7B%22fill%22%3A%22%23ffff66%22%2C%22font%22%3A%22black%22%7D,%22GO%3A0000056%22%3A%7B%22fill%22%3A%22%23ffff66%22%2C%22font%22%3A%22black%22%7D,%22GO%3A0006281%22%3A%7B%22fill%22%3A%22%23ffff66%22%2C%22font%22%3A%22black%22%7D,%22GO%3A0006334%22%3A%7B%22fill%22%3A%22%23ffff66%22%2C%22font%22%3A…	GO:0005634 : nucleus || GO:0005654 : nucleoplasm || GO:0005730 : nucleolus || GO:0005737 : cytoplasm || GO:0005813 : centrosome || GO:0005829 : cytosol || GO:0005925 : focal adhesion || GO:0016020 : membrane || GO:0031616 : spindle pole centrosome || GO:0032991 : protein-containing complex || GO:0032993 : protein-DNA complex || GO:1990904 : ribonucleoprotein complex	A membrane-bounded organelle of eukaryotic cells in which chromosomes are housed and replicated. In most cells, the nucleus contains all of the cell's chromosomes except the organellar chromosomes, and is the site of RNA synthesis and processing. In some species, or in specialized cell types, RNA metabolism or DNA replication may be absent. [GOC:go_curators] || That part of the nuclear content ot…	spindle pole [GO:0000922] || cellular_component [GO:0005575] || intracellular [GO:0005622] || cell [GO:0005623] || nucleus [GO:0005634] || nucleoplasm [GO:0005654] || nucleolus [GO:0005730] || cytoplasm [GO:0005737] || centrosome [GO:0005813] || microtubule organizing center [GO:0005815] || spindle [GO:0005819] || cytosol [GO:0005829] || cytoskeleton [GO:0005856] || adherens junction [GO:0005912]…	http://amigo.geneontology.org/visualize?term_data_type=json&mode=amigo&term_data={%22GO%3A0005634%22%3A%7B%22fill%22%3A%22%23ffff66%22%2C%22font%22%3A%22black%22%7D,%22GO%3A0005654%22%3A%7B%22fill%22%3A%22%23ffff66%22%2C%22font%22%3A%22black%22%7D,%22GO%3A0005730%22%3A%7B%22fill%22%3A%22%23ffff66%22%2C%22font%22%3A%22black%22%7D,%22GO%3A0005737%22%3A%7B%22fill%22%3A%22%23ffff66%22%2C%22font%22%3A…	GO:0001047 : core promoter binding || GO:0003676 : nucleic acid binding || GO:0003682 : chromatin binding || GO:0003713 : transcription coactivator activity || GO:0003723 : RNA binding || GO:0004860 : protein kinase inhibitor activity || GO:0008134 : transcription factor binding || GO:0019901 : protein kinase binding || GO:0030957 : Tat protein binding || GO:0033613 : activating transcription fac…	Interacting selectively and non-covalently with the regulatory region composed of the transcription start site and binding sites for the basal transcription machinery. Binding may occur as a sequence specific interaction or as an interaction observed only once a factor has been recruited to the DNA by other factors. [GOC:txnOH] || Interacting selectively and non-covalently with any nucleic acid. …	core promoter binding [GO:0001047] || regulatory region nucleic acid binding [GO:0001067] || molecular_function [GO:0003674] || nucleic acid binding [GO:0003676] || DNA binding [GO:0003677] || chromatin binding [GO:0003682] || transcription coregulator activity [GO:0003712] || transcription coactivator activity [GO:0003713] || RNA binding [GO:0003723] || enzyme inhibitor activity [GO:0004857] || …	http://amigo.geneontology.org/visualize?term_data_type=json&mode=amigo&term_data={%22GO%3A0001047%22%3A%7B%22fill%22%3A%22%23ffff66%22%2C%22font%22%3A%22black%22%7D,%22GO%3A0003676%22%3A%7B%22fill%22%3A%22%23ffff66%22%2C%22font%22%3A%22black%22%7D,%22GO%3A0003682%22%3A%7B%22fill%22%3A%22%23ffff66%22%2C%22font%22%3A%22black%22%7D,%22GO%3A0003713%22%3A%7B%22fill%22%3A%22%23ffff66%22%2C%22font%22%3A…
sp|P07355|ANXA2_HUMAN	ANXA2	sp|P07355|ANXA2_HUMAN; tr|A0A024R5Z7|A0A024R5Z7_HUMAN; tr|H0YM50|H0YM50_HUMAN; tr|H0YMD0|H0YMD0_HUMAN; tr|H0YMU9|H0YMU9_HUMAN; tr|H0YN42|H0YN42_HUMAN; tr|V9HW65|V9HW65_HUMAN	sp|A6NMY6|AXA2L_HUMAN; tr|B3KRQ1|B3KRQ1_HUMAN; tr|B4DNH8|B4DNH8_HUMAN; tr|H0YKL9|H0YKL9_HUMAN; tr|H0YKS4|H0YKS4_HUMAN; tr|H0YKV8|H0YKV8_HUMAN; tr|H0YKX9|H0YKX9_HUMAN; tr|H0YKZ7|H0YKZ7_HUMAN; tr|H0YL33|H0YL33_HUMAN; tr|H0YLE2|H0YLE2_HUMAN; tr|H0YLV6|H0YLV6_HUMAN; tr|H0YMM1|H0YMM1_HUMAN; tr|H0YMT9|H0YMT9_HUMAN; tr|H0YMW4|H0YMW4_HUMAN; tr|H0YN28|H0YN28_HUMAN; tr|H0YN52|H0YN52_HUMAN; tr|H0YNA0|H0YNA0…	Annexin A2 OS=Homo sapiens OX=9606 GN=ANXA2 PE=1 SV=2	152.63	7	18	10.91	38604	3	3	3	3	QDIAFAYQR;TNQELQEINR;RAEDGSVIDYELIDQDAR			40,96;67,68;43,99	1110,545792;1243,615646;2063,975952	2;2;3	556,28027;622,81439;688,99878	0,000098;-0,000709;-0,00048	9;10;18	1816;2731;8735	0;0;1		GO:0001525 : angiogenesis || GO:0001765 : membrane raft assembly || GO:0001921 : positive regulation of receptor recycling || GO:0001934 : positive regulation of protein phosphorylation || GO:0003417 : growth plate cartilage development || GO:0006900 : vesicle budding from membrane || GO:0007589 : body fluid secretion || GO:0010755 : regulation of plasminogen activation || GO:0030199 : collagen f…	Blood vessel formation when new vessels emerge from the proliferation of pre-existing blood vessels. [ISBN:0878932453] || The aggregation, arrangement and bonding together of a set of components to form a membrane raft, a small (10-200 nm), heterogeneous, highly dynamic, sterol- and sphingolipid-enriched membrane domains that compartmentalizes cellular processes. [PMID:12648772, PMID:12803918, PM…	skeletal system development [GO:0001501] || angiogenesis [GO:0001525] || blood vessel development [GO:0001568] || membrane raft assembly [GO:0001765] || cell activation [GO:0001775] || receptor recycling [GO:0001881] || regulation of receptor recycling [GO:0001919] || positive regulation of receptor recycling [GO:0001921] || regulation of protein phosphorylation [GO:0001932] || positive regulatio…	http://amigo.geneontology.org/visualize?term_data_type=json&mode=amigo&term_data={%22GO%3A0001525%22%3A%7B%22fill%22%3A%22%23ffff66%22%2C%22font%22%3A%22black%22%7D,%22GO%3A0001765%22%3A%7B%22fill%22%3A%22%23ffff66%22%2C%22font%22%3A%22black%22%7D,%22GO%3A0001921%22%3A%7B%22fill%22%3A%22%23ffff66%22%2C%22font%22%3A%22black%22%7D,%22GO%3A0001934%22%3A%7B%22fill%22%3A%22%23ffff66%22%2C%22font%22%3A…	GO:0001726 : ruffle || GO:0005576 : extracellular region || GO:0005604 : basement membrane || GO:0005615 : extracellular space || GO:0005634 : nucleus || GO:0005737 : cytoplasm || GO:0005765 : lysosomal membrane || GO:0005768 : endosome || GO:0005769 : early endosome || GO:0005811 : lipid droplet || GO:0005829 : cytosol || GO:0005886 : plasma membrane || GO:0005913 : cell-cell adherens junction |…	Projection at the leading edge of a crawling cell; the protrusions are supported by a microfilament meshwork. [ISBN:0124325653] || The space external to the outermost structure of a cell. For cells without external protective or external encapsulating structures this refers to space outside of the plasma membrane. This term covers the host cell environment outside an intracellular parasite. [GOC:…	lytic vacuole [GO:0000323] || ruffle [GO:0001726] || cellular_component [GO:0005575] || extracellular region [GO:0005576] || basement membrane [GO:0005604] || extracellular space [GO:0005615] || intracellular [GO:0005622] || cell [GO:0005623] || nucleus [GO:0005634] || cytoplasm [GO:0005737] || lysosome [GO:0005764] || lysosomal membrane [GO:0005765] || primary lysosome [GO:0005766] || endosome […	http://amigo.geneontology.org/visualize?term_data_type=json&mode=amigo&term_data={%22GO%3A0001726%22%3A%7B%22fill%22%3A%22%23ffff66%22%2C%22font%22%3A%22black%22%7D,%22GO%3A0005576%22%3A%7B%22fill%22%3A%22%23ffff66%22%2C%22font%22%3A%22black%22%7D,%22GO%3A0005604%22%3A%7B%22fill%22%3A%22%23ffff66%22%2C%22font%22%3A%22black%22%7D,%22GO%3A0005615%22%3A%7B%22fill%22%3A%22%23ffff66%22%2C%22font%22%3A…	GO:0001786 : phosphatidylserine binding || GO:0002020 : protease binding || GO:0003723 : RNA binding || GO:0004859 : phospholipase inhibitor activity || GO:0005262 : calcium channel activity || GO:0005509 : calcium ion binding || GO:0005544 : calcium-dependent phospholipid binding || GO:0005546 : phosphatidylinositol-4,5-bisphosphate binding || GO:0008092 : cytoskeletal protein binding || GO:0017…	Interacting selectively and non-covalently with phosphatidylserine, a class of glycophospholipids in which a phosphatidyl group is esterified to the hydroxyl group of L-serine. [ISBN:0198506732, PMID:12000961] || Interacting selectively and non-covalently with any protease or peptidase. [GOC:hjd] || Interacting selectively and non-covalently with an RNA molecule or a portion thereof. [GOC:jl, GOC…	phosphatidylserine binding [GO:0001786] || protease binding [GO:0002020] || molecular_function [GO:0003674] || nucleic acid binding [GO:0003676] || RNA binding [GO:0003723] || enzyme inhibitor activity [GO:0004857] || phospholipase inhibitor activity [GO:0004859] || transporter activity [GO:0005215] || ion channel activity [GO:0005216] || voltage-gated ion channel activity [GO:0005244] || voltage…	http://amigo.geneontology.org/visualize?term_data_type=json&mode=amigo&term_data={%22GO%3A0001786%22%3A%7B%22fill%22%3A%22%23ffff66%22%2C%22font%22%3A%22black%22%7D,%22GO%3A0002020%22%3A%7B%22fill%22%3A%22%23ffff66%22%2C%22font%22%3A%22black%22%7D,%22GO%3A0003723%22%3A%7B%22fill%22%3A%22%23ffff66%22%2C%22font%22%3A%22black%22%7D,%22GO%3A0004859%22%3A%7B%22fill%22%3A%22%23ffff66%22%2C%22font%22%3A…
sp|P09651|ROA1_HUMAN	HNRNPA1	sp|P09651|ROA1_HUMAN; tr|A0A024RAZ7|A0A024RAZ7_HUMAN; tr|A0A024RB53|A0A024RB53_HUMAN; tr|F8W6I7|F8W6I7_HUMAN; tr|H0YH80|H0YH80_HUMAN; tr|Q6IPF2|Q6IPF2_HUMAN; tr|Q9BSM5|Q9BSM5_HUMAN	sp|Q32P51|RA1L2_HUMAN; tr|A0A024QZ98|A0A024QZ98_HUMAN; tr|A0A024RC46|A0A024RC46_HUMAN; tr|A0A2R8Y4L2|A0A2R8Y4L2_HUMAN; tr|B4DP35|B4DP35_HUMAN; tr|B4E0B5|B4E0B5_HUMAN; tr|F8VTQ5|F8VTQ5_HUMAN; tr|F8VYN5|F8VYN5_HUMAN; tr|F8VZ49|F8VZ49_HUMAN; tr|Q0VAC0|Q0VAC0_HUMAN; tr|Q3MI39|Q3MI39_HUMAN	Heterogeneous nuclear ribonucleoprotein A1 OS=Homo sapiens OX=9606 GN=HNRNPA1 PE=1 SV=5	112.08	7	11	6.99	38747	2	2	2	2	IEVIEIMTDR;SSGPYGGGGQYFAKPR	Oxidation (M7)	Oxidation (M137)	55,18;56,9	1233,627472;1627,774307	2;2	617,82092;814,89447	-0,000092;0,00004	10;16	2650;5821	0;0	Oxidation (M7) = 1.0	GO:0000381 : regulation of alternative mRNA splicing, via spliceosome || GO:0000398 : mRNA splicing, via spliceosome || GO:0006405 : RNA export from nucleus || GO:0008543 : fibroblast growth factor receptor signaling pathway || GO:0016032 : viral process || GO:0016070 : RNA metabolic process || GO:0032211 : negative regulation of telomere maintenance via telomerase || GO:0032212 : positive regula…	Any process that modulates the frequency, rate or extent of alternative splicing of nuclear mRNAs. [GOC:krc] || The joining together of exons from one or more primary transcripts of messenger RNA (mRNA) and the excision of intron sequences, via a spliceosomal mechanism, so that mRNA consisting only of the joined exons is produced. [GOC:krc, ISBN:0198506732, ISBN:0879695897] || The directed moveme…	RNA splicing, via transesterification reactions [GO:0000375] || RNA splicing, via transesterification reactions with bulged adenosine as nucleophile [GO:0000377] || alternative mRNA splicing, via spliceosome [GO:0000380] || regulation of alternative mRNA splicing, via spliceosome [GO:0000381] || mRNA splicing, via spliceosome [GO:0000398] || telomere maintenance [GO:0000723] || nucleobase-contain…	http://amigo.geneontology.org/visualize?term_data_type=json&mode=amigo&term_data={%22GO%3A0000381%22%3A%7B%22fill%22%3A%22%23ffff66%22%2C%22font%22%3A%22black%22%7D,%22GO%3A0000398%22%3A%7B%22fill%22%3A%22%23ffff66%22%2C%22font%22%3A%22black%22%7D,%22GO%3A0006405%22%3A%7B%22fill%22%3A%22%23ffff66%22%2C%22font%22%3A%22black%22%7D,%22GO%3A0008543%22%3A%7B%22fill%22%3A%22%23ffff66%22%2C%22font%22%3A…	GO:0005634 : nucleus || GO:0005654 : nucleoplasm || GO:0005681 : spliceosomal complex || GO:0005737 : cytoplasm || GO:0016020 : membrane || GO:0070062 : extracellular exosome || GO:0071013 : catalytic step 2 spliceosome || GO:1990904 : ribonucleoprotein complex	A membrane-bounded organelle of eukaryotic cells in which chromosomes are housed and replicated. In most cells, the nucleus contains all of the cell's chromosomes except the organellar chromosomes, and is the site of RNA synthesis and processing. In some species, or in specialized cell types, RNA metabolism or DNA replication may be absent. [GOC:go_curators] || That part of the nuclear content ot…	cellular_component [GO:0005575] || extracellular region [GO:0005576] || extracellular space [GO:0005615] || intracellular [GO:0005622] || cell [GO:0005623] || nucleus [GO:0005634] || nucleoplasm [GO:0005654] || spliceosomal complex [GO:0005681] || cytoplasm [GO:0005737] || membrane [GO:0016020] || membrane-enclosed lumen [GO:0031974] || nuclear lumen [GO:0031981] || vesicle [GO:0031982] || protei…	http://amigo.geneontology.org/visualize?term_data_type=json&mode=amigo&term_data={%22GO%3A0005634%22%3A%7B%22fill%22%3A%22%23ffff66%22%2C%22font%22%3A%22black%22%7D,%22GO%3A0005654%22%3A%7B%22fill%22%3A%22%23ffff66%22%2C%22font%22%3A%22black%22%7D,%22GO%3A0005681%22%3A%7B%22fill%22%3A%22%23ffff66%22%2C%22font%22%3A%22black%22%7D,%22GO%3A0005737%22%3A%7B%22fill%22%3A%22%23ffff66%22%2C%22font%22%3A…	GO:0003697 : single-stranded DNA binding || GO:0003723 : RNA binding || GO:0003727 : single-stranded RNA binding || GO:0003729 : mRNA binding || GO:0019904 : protein domain specific binding || GO:0035198 : miRNA binding || GO:0036002 : pre-mRNA binding || GO:0042802 : identical protein binding || GO:0061752 : telomeric repeat-containing RNA binding || GO:0098505 : G-rich strand telomeric DNA bind…	Interacting selectively and non-covalently with single-stranded DNA. [GOC:elh, GOC:vw, PMID:22976174] || Interacting selectively and non-covalently with an RNA molecule or a portion thereof. [GOC:jl, GOC:mah] || Interacting selectively and non-covalently with single-stranded RNA. [GOC:jl] || Interacting selectively and non-covalently with messenger RNA (mRNA), an intermediate molecule between DNA…	molecular_function [GO:0003674] || nucleic acid binding [GO:0003676] || DNA binding [GO:0003677] || single-stranded DNA binding [GO:0003697] || RNA binding [GO:0003723] || single-stranded RNA binding [GO:0003727] || mRNA binding [GO:0003729] || binding [GO:0005488] || protein binding [GO:0005515] || protein domain specific binding [GO:0019904] || miRNA binding [GO:0035198] || pre-mRNA binding [GO…	http://amigo.geneontology.org/visualize?term_data_type=json&mode=amigo&term_data={%22GO%3A0003697%22%3A%7B%22fill%22%3A%22%23ffff66%22%2C%22font%22%3A%22black%22%7D,%22GO%3A0003723%22%3A%7B%22fill%22%3A%22%23ffff66%22%2C%22font%22%3A%22black%22%7D,%22GO%3A0003727%22%3A%7B%22fill%22%3A%22%23ffff66%22%2C%22font%22%3A%22black%22%7D,%22GO%3A0003729%22%3A%7B%22fill%22%3A%22%23ffff66%22%2C%22font%22%3A…
sp|P0CG47|UBB_HUMAN	UBB	sp|P0CG47|UBB_HUMAN; sp|P0CG48|UBC_HUMAN; sp|P62979|RS27A_HUMAN; sp|P62987|RL40_HUMAN; tr|A0A248RGE3|A0A248RGE3_HUMAN; tr|A8K674|A8K674_HUMAN; tr|B2RDW1|B2RDW1_HUMAN; tr|B4DV12|B4DV12_HUMAN; tr|F5GXK7|F5GXK7_HUMAN; tr|F5GYU3|F5GYU3_HUMAN; tr|F5GZ39|F5GZ39_HUMAN; tr|F5H265|F5H265_HUMAN; tr|F5H2Z3|F5H2Z3_HUMAN; tr|F5H388|F5H388_HUMAN; tr|F5H6Q2|F5H6Q2_HUMAN; tr|F5H747|F5H747_HUMAN; tr|J3QKN0|J3QKN0…		Polyubiquitin-B OS=Homo sapiens OX=9606 GN=UBB PE=1 SV=1	39.75	39	0	20.96	25762	1	1	1	1	TITLEVEPSDTIENVK;TITLEVEPSDTIENVK;TITLEVEPSDTIENVK			39,75;39,75;39,75	1786,920013;1786,920013;1786,920013	2;2;2	894,46674;894,46674;894,46674	-0,000542;-0,000542;-0,000542	16;16;16	7217;7217;7217	0;0;0		GO:0000122 : negative regulation of transcription by RNA polymerase II || GO:0000187 : activation of MAPK activity || GO:0000209 : protein polyubiquitination || GO:0000715 : nucleotide-excision repair, DNA damage recognition || GO:0000717 : nucleotide-excision repair, DNA duplex unwinding || GO:0002755 : MyD88-dependent toll-like receptor signaling pathway || GO:0002756 : MyD88-independent toll-l…	Any process that stops, prevents, or reduces the frequency, rate or extent of transcription mediated by RNA polymerase II. [GOC:go_curators, GOC:txnOH] || The initiation of the activity of the inactive enzyme MAP kinase (MAPK). [PMID:9561267] || Addition of multiple ubiquitin groups to a protein, forming a ubiquitin chain. [ISBN:0815316194] || The identification of lesions in DNA, such as pyrimid…	reproduction [GO:0000003] || negative regulation of transcription by RNA polymerase II [GO:0000122] || MAPK cascade [GO:0000165] || activation of MAPK activity [GO:0000187] || protein polyubiquitination [GO:0000209] || nuclear division [GO:0000280] || nucleotide-excision repair, DNA damage recognition [GO:0000715] || nucleotide-excision repair, DNA duplex unwinding [GO:0000717] || DNA synthesis i…	http://amigo.geneontology.org/visualize?term_data_type=json&mode=amigo&term_data={%22GO%3A0000122%22%3A%7B%22fill%22%3A%22%23ffff66%22%2C%22font%22%3A%22black%22%7D,%22GO%3A0000187%22%3A%7B%22fill%22%3A%22%23ffff66%22%2C%22font%22%3A%22black%22%7D,%22GO%3A0000209%22%3A%7B%22fill%22%3A%22%23ffff66%22%2C%22font%22%3A%22black%22%7D,%22GO%3A0000715%22%3A%7B%22fill%22%3A%22%23ffff66%22%2C%22font%22%3A…	GO:0005615 : extracellular space || GO:0005634 : nucleus || GO:0005654 : nucleoplasm || GO:0005737 : cytoplasm || GO:0005739 : mitochondrion || GO:0005741 : mitochondrial outer membrane || GO:0005789 : endoplasmic reticulum membrane || GO:0005829 : cytosol || GO:0005886 : plasma membrane || GO:0010008 : endosome membrane || GO:0030666 : endocytic vesicle membrane || GO:0031982 : vesicle || GO:004…	That part of a multicellular organism outside the cells proper, usually taken to be outside the plasma membranes, and occupied by fluid. [ISBN:0198547684] || A membrane-bounded organelle of eukaryotic cells in which chromosomes are housed and replicated. In most cells, the nucleus contains all of the cell's chromosomes except the organellar chromosomes, and is the site of RNA synthesis and proces…	cellular_component [GO:0005575] || extracellular region [GO:0005576] || extracellular space [GO:0005615] || intracellular [GO:0005622] || cell [GO:0005623] || nucleus [GO:0005634] || nucleoplasm [GO:0005654] || cytoplasm [GO:0005737] || mitochondrion [GO:0005739] || mitochondrial envelope [GO:0005740] || mitochondrial outer membrane [GO:0005741] || endosome [GO:0005768] || endoplasmic reticulum […	http://amigo.geneontology.org/visualize?term_data_type=json&mode=amigo&term_data={%22GO%3A0005615%22%3A%7B%22fill%22%3A%22%23ffff66%22%2C%22font%22%3A%22black%22%7D,%22GO%3A0005634%22%3A%7B%22fill%22%3A%22%23ffff66%22%2C%22font%22%3A%22black%22%7D,%22GO%3A0005654%22%3A%7B%22fill%22%3A%22%23ffff66%22%2C%22font%22%3A%22black%22%7D,%22GO%3A0005737%22%3A%7B%22fill%22%3A%22%23ffff66%22%2C%22font%22%3A…	GO:0002020 : protease binding || GO:0003723 : RNA binding || GO:0031386 : protein tag || GO:0031625 : ubiquitin protein ligase binding	Interacting selectively and non-covalently with any protease or peptidase. [GOC:hjd] || Interacting selectively and non-covalently with an RNA molecule or a portion thereof. [GOC:jl, GOC:mah] || A molecular function exhibited by a protein that is covalently attached (AKA tagged or conjugated) to another protein where it acts as a marker, recognized by the cellular apparatus to target the tagged p…	protease binding [GO:0002020] || molecular_function [GO:0003674] || nucleic acid binding [GO:0003676] || RNA binding [GO:0003723] || binding [GO:0005488] || protein binding [GO:0005515] || enzyme binding [GO:0019899] || protein tag [GO:0031386] || ubiquitin protein ligase binding [GO:0031625] || ubiquitin-like protein ligase binding [GO:0044389] || organic cyclic compound binding [GO:0097159] || …	http://amigo.geneontology.org/visualize?term_data_type=json&mode=amigo&term_data={%22GO%3A0002020%22%3A%7B%22fill%22%3A%22%23ffff66%22%2C%22font%22%3A%22black%22%7D,%22GO%3A0003723%22%3A%7B%22fill%22%3A%22%23ffff66%22%2C%22font%22%3A%22black%22%7D,%22GO%3A0031386%22%3A%7B%22fill%22%3A%22%23ffff66%22%2C%22font%22%3A%22black%22%7D,%22GO%3A0031625%22%3A%7B%22fill%22%3A%22%23ffff66%22%2C%22font%22%3A…
sp|P0DMV8|HS71A_HUMAN	HSPA1A	sp|P0DMV8|HS71A_HUMAN; sp|P0DMV9|HS71B_HUMAN; sp|P11142|HSP7C_HUMAN; sp|P34931|HS71L_HUMAN; sp|P54652|HSP72_HUMAN; tr|A0A024R6B5|A0A024R6B5_HUMAN; tr|A0A0G2JIW1|A0A0G2JIW1_HUMAN; tr|A0A1U9X7W4|A0A1U9X7W4_HUMAN; tr|A0A1U9X7W7|A0A1U9X7W7_HUMAN; tr|A0A1U9X7X4|A0A1U9X7X4_HUMAN; tr|A0A1U9X7X9|A0A1U9X7X9_HUMAN; tr|A0A384MDT7|A0A384MDT7_HUMAN; tr|A8K5I0|A8K5I0_HUMAN; tr|B2RCQ9|B2RCQ9_HUMAN; tr|B3KTV0|B3…	sp|P11021|BIP_HUMAN; tr|B4DEF7|B4DEF7_HUMAN; tr|B4DVU9|B4DVU9_HUMAN; tr|B4E388|B4E388_HUMAN; tr|V9HWB4|V9HWB4_HUMAN	Heat shock 70 kDa protein 1A OS=Homo sapiens OX=9606 GN=HSPA1A PE=1 SV=1	105.01	39	5	3.74	70052	2	1	2	1	VEIIANDQGNR;TTPSYVAFTDTER			37,66;67,35	1227,620743;1486,694	2;2	614,81689;744,35413	-0,000758;-0,000146	11;13	2588;4656	0;0		GO:0006402 : mRNA catabolic process || GO:0006986 : response to unfolded protein || GO:0007041 : lysosomal transport || GO:0008285 : negative regulation of cell population proliferation || GO:0010628 : positive regulation of gene expression || GO:0030308 : negative regulation of cell growth || GO:0030512 : negative regulation of transforming growth factor beta receptor signaling pathway || GO:003…	The chemical reactions and pathways resulting in the breakdown of mRNA, messenger RNA, which is responsible for carrying the coded genetic 'message', transcribed from DNA, to sites of protein assembly at the ribosomes. [ISBN:0198506732] || Any process that results in a change in state or activity of a cell or an organism (in terms of movement, secretion, enzyme production, gene expression, etc.) …	negative regulation of transcription by RNA polymerase II [GO:0000122] || microtubule cytoskeleton organization [GO:0000226] || mitotic cell cycle [GO:0000278] || nuclear division [GO:0000280] || regulation of cell growth [GO:0001558] || cell activation [GO:0001775] || cytokine production [GO:0001816] || regulation of cytokine production [GO:0001817] || positive regulation of cytokine production …	http://amigo.geneontology.org/visualize?term_data_type=json&mode=amigo&term_data={%22GO%3A0006402%22%3A%7B%22fill%22%3A%22%23ffff66%22%2C%22font%22%3A%22black%22%7D,%22GO%3A0006986%22%3A%7B%22fill%22%3A%22%23ffff66%22%2C%22font%22%3A%22black%22%7D,%22GO%3A0007041%22%3A%7B%22fill%22%3A%22%23ffff66%22%2C%22font%22%3A%22black%22%7D,%22GO%3A0008285%22%3A%7B%22fill%22%3A%22%23ffff66%22%2C%22font%22%3A…	GO:0005576 : extracellular region || GO:0005634 : nucleus || GO:0005654 : nucleoplasm || GO:0005737 : cytoplasm || GO:0005739 : mitochondrion || GO:0005783 : endoplasmic reticulum || GO:0005813 : centrosome || GO:0005814 : centriole || GO:0005829 : cytosol || GO:0005925 : focal adhesion || GO:0016234 : inclusion body || GO:0016235 : aggresome || GO:0016607 : nuclear speck || GO:0031982 : vesicle …	The space external to the outermost structure of a cell. For cells without external protective or external encapsulating structures this refers to space outside of the plasma membrane. This term covers the host cell environment outside an intracellular parasite. [GOC:go_curators] || A membrane-bounded organelle of eukaryotic cells in which chromosomes are housed and replicated. In most cells, the…	cellular_component [GO:0005575] || extracellular region [GO:0005576] || extracellular space [GO:0005615] || intracellular [GO:0005622] || cell [GO:0005623] || nucleus [GO:0005634] || nucleoplasm [GO:0005654] || cytoplasm [GO:0005737] || mitochondrion [GO:0005739] || endoplasmic reticulum [GO:0005783] || centrosome [GO:0005813] || centriole [GO:0005814] || microtubule organizing center [GO:0005815…	http://amigo.geneontology.org/visualize?term_data_type=json&mode=amigo&term_data={%22GO%3A0005576%22%3A%7B%22fill%22%3A%22%23ffff66%22%2C%22font%22%3A%22black%22%7D,%22GO%3A0005634%22%3A%7B%22fill%22%3A%22%23ffff66%22%2C%22font%22%3A%22black%22%7D,%22GO%3A0005654%22%3A%7B%22fill%22%3A%22%23ffff66%22%2C%22font%22%3A%22black%22%7D,%22GO%3A0005737%22%3A%7B%22fill%22%3A%22%23ffff66%22%2C%22font%22%3A…	GO:0001618 : virus receptor activity || GO:0001664 : G protein-coupled receptor binding || GO:0003714 : transcription corepressor activity || GO:0003723 : RNA binding || GO:0005102 : signaling receptor binding || GO:0005524 : ATP binding || GO:0016887 : ATPase activity || GO:0019899 : enzyme binding || GO:0031072 : heat shock protein binding || GO:0031249 : denatured protein binding || GO:0031625…	Combining with a virus component and mediating entry of the virus into the cell. [GOC:bf, GOC:dph, PMID:7621403, UniProtKB-KW:KW-1183] || Interacting selectively and non-covalently with a G protein-coupled receptor. [GOC:ceb, GOC:dph] || A protein or a member of a complex that interacts specifically and non-covalently with a DNA-bound DNA-binding transcription factor to repress the transcription …	nucleotide binding [GO:0000166] || virus receptor activity [GO:0001618] || G protein-coupled receptor binding [GO:0001664] || molecular_function [GO:0003674] || nucleic acid binding [GO:0003676] || transcription coregulator activity [GO:0003712] || transcription corepressor activity [GO:0003714] || RNA binding [GO:0003723] || catalytic activity [GO:0003824] || signaling receptor binding [GO:00051…	http://amigo.geneontology.org/visualize?term_data_type=json&mode=amigo&term_data={%22GO%3A0001618%22%3A%7B%22fill%22%3A%22%23ffff66%22%2C%22font%22%3A%22black%22%7D,%22GO%3A0001664%22%3A%7B%22fill%22%3A%22%23ffff66%22%2C%22font%22%3A%22black%22%7D,%22GO%3A0003714%22%3A%7B%22fill%22%3A%22%23ffff66%22%2C%22font%22%3A%22black%22%7D,%22GO%3A0003723%22%3A%7B%22fill%22%3A%22%23ffff66%22%2C%22font%22%3A…
sp|P11940|PABP1_HUMAN	PABPC1	sp|P11940|PABP1_HUMAN; sp|Q9H361|PABP3_HUMAN; tr|A0A024R9C1|A0A024R9C1_HUMAN; tr|A0A024R9E2|A0A024R9E2_HUMAN; tr|A0A087WTT1|A0A087WTT1_HUMAN; tr|B4DQX0|B4DQX0_HUMAN; tr|B4DZW4|B4DZW4_HUMAN; tr|E7EQV3|E7EQV3_HUMAN; tr|E7ERJ7|E7ERJ7_HUMAN; tr|H0YAP2|H0YAP2_HUMAN; tr|H0YBN4|H0YBN4_HUMAN; tr|Q2VIP3|Q2VIP3_HUMAN; tr|Q3ZCS4|Q3ZCS4_HUMAN; tr|Q5VX58|Q5VX58_HUMAN		Polyadenylate-binding protein 1 OS=Homo sapiens OX=9606 GN=PABPC1 PE=1 SV=2	42.6	14	0	1.26	70671	1	1	1	1	FGPALSVK			42,6	817469788	2	40974185	-0,00032	8	97	0		GO:0000184 : nuclear-transcribed mRNA catabolic process, nonsense-mediated decay || GO:0000398 : mRNA splicing, via spliceosome || GO:0006378 : mRNA polyadenylation || GO:0006413 : translational initiation || GO:0016071 : mRNA metabolic process || GO:0031047 : gene silencing by RNA || GO:0043488 : regulation of mRNA stability || GO:0045070 : positive regulation of viral genome replication || GO:0…	The nonsense-mediated decay pathway for nuclear-transcribed mRNAs degrades mRNAs in which an amino-acid codon has changed to a nonsense codon; this prevents the translation of such mRNAs into truncated, and potentially harmful, proteins. [GOC:krc, GOC:ma, PMID:10025395] || The joining together of exons from one or more primary transcripts of messenger RNA (mRNA) and the excision of intron sequenc…	nuclear-transcribed mRNA catabolic process, nonsense-mediated decay [GO:0000184] || nuclear-transcribed mRNA catabolic process, deadenylation-dependent decay [GO:0000288] || nuclear-transcribed mRNA poly(A) tail shortening [GO:0000289] || RNA splicing, via transesterification reactions [GO:0000375] || RNA splicing, via transesterification reactions with bulged adenosine as nucleophile [GO:0000377…	http://amigo.geneontology.org/visualize?term_data_type=json&mode=amigo&term_data={%22GO%3A0000184%22%3A%7B%22fill%22%3A%22%23ffff66%22%2C%22font%22%3A%22black%22%7D,%22GO%3A0000398%22%3A%7B%22fill%22%3A%22%23ffff66%22%2C%22font%22%3A%22black%22%7D,%22GO%3A0006378%22%3A%7B%22fill%22%3A%22%23ffff66%22%2C%22font%22%3A%22black%22%7D,%22GO%3A0006413%22%3A%7B%22fill%22%3A%22%23ffff66%22%2C%22font%22%3A…	GO:0005634 : nucleus || GO:0005737 : cytoplasm || GO:0005829 : cytosol || GO:0005925 : focal adhesion || GO:0010494 : cytoplasmic stress granule || GO:0016020 : membrane || GO:0036464 : cytoplasmic ribonucleoprotein granule || GO:0070062 : extracellular exosome || GO:0071013 : catalytic step 2 spliceosome || GO:1990904 : ribonucleoprotein complex	A membrane-bounded organelle of eukaryotic cells in which chromosomes are housed and replicated. In most cells, the nucleus contains all of the cell's chromosomes except the organellar chromosomes, and is the site of RNA synthesis and processing. In some species, or in specialized cell types, RNA metabolism or DNA replication may be absent. [GOC:go_curators] || All of the contents of a cell exclu…	cellular_component [GO:0005575] || extracellular region [GO:0005576] || extracellular space [GO:0005615] || intracellular [GO:0005622] || cell [GO:0005623] || nucleus [GO:0005634] || spliceosomal complex [GO:0005681] || cytoplasm [GO:0005737] || cytosol [GO:0005829] || adherens junction [GO:0005912] || cell-substrate adherens junction [GO:0005924] || focal adhesion [GO:0005925] || cytoplasmic str…	http://amigo.geneontology.org/visualize?term_data_type=json&mode=amigo&term_data={%22GO%3A0005634%22%3A%7B%22fill%22%3A%22%23ffff66%22%2C%22font%22%3A%22black%22%7D,%22GO%3A0005737%22%3A%7B%22fill%22%3A%22%23ffff66%22%2C%22font%22%3A%22black%22%7D,%22GO%3A0005829%22%3A%7B%22fill%22%3A%22%23ffff66%22%2C%22font%22%3A%22black%22%7D,%22GO%3A0005925%22%3A%7B%22fill%22%3A%22%23ffff66%22%2C%22font%22%3A…	GO:0003723 : RNA binding || GO:0003730 : mRNA 3'-UTR binding || GO:0008022 : protein C-terminus binding || GO:0008143 : poly(A) binding || GO:0008266 : poly(U) RNA binding || GO:0008494 : translation activator activity	Interacting selectively and non-covalently with an RNA molecule or a portion thereof. [GOC:jl, GOC:mah] || Interacting selectively and non-covalently with the 3' untranslated region of an mRNA molecule. [GOC:mah] || Interacting selectively and non-covalently with a protein C-terminus, the end of any peptide chain at which the 1-carboxyl function of a constituent amino acid is not attached in pept…	molecular_function [GO:0003674] || nucleic acid binding [GO:0003676] || RNA binding [GO:0003723] || single-stranded RNA binding [GO:0003727] || mRNA binding [GO:0003729] || mRNA 3'-UTR binding [GO:0003730] || binding [GO:0005488] || protein binding [GO:0005515] || protein C-terminus binding [GO:0008022] || poly(A) binding [GO:0008143] || poly-pyrimidine tract binding [GO:0008187] || poly(U) RNA b…	http://amigo.geneontology.org/visualize?term_data_type=json&mode=amigo&term_data={%22GO%3A0003723%22%3A%7B%22fill%22%3A%22%23ffff66%22%2C%22font%22%3A%22black%22%7D,%22GO%3A0003730%22%3A%7B%22fill%22%3A%22%23ffff66%22%2C%22font%22%3A%22black%22%7D,%22GO%3A0008022%22%3A%7B%22fill%22%3A%22%23ffff66%22%2C%22font%22%3A%22black%22%7D,%22GO%3A0008143%22%3A%7B%22fill%22%3A%22%23ffff66%22%2C%22font%22%3A…
sp|P15153|RAC2_HUMAN	RAC2	sp|P15153|RAC2_HUMAN; sp|P60763|RAC3_HUMAN; sp|P63000|RAC1_HUMAN; tr|A0A024R1P2|A0A024R1P2_HUMAN; tr|A4D2P0|A4D2P0_HUMAN; tr|A4D2P1|A4D2P1_HUMAN; tr|A4D2P2|A4D2P2_HUMAN; tr|B1AH77|B1AH77_HUMAN; tr|B1AH78|B1AH78_HUMAN; tr|B1AH80|B1AH80_HUMAN; tr|J3KSC4|J3KSC4_HUMAN; tr|J3QLK0|J3QLK0_HUMAN		Ras-related C3 botulinum toxin substrate 2 OS=Homo sapiens OX=9606 GN=RAC2 PE=1 SV=1	51.97	12	0	5.21	21429	1	1	1	1	YLECSALTQR	Carbamidomethyl (C4)	Carbamidomethyl (C157)	51,97	1239591751	2	62080298	-0,000171	10	2710	0		GO:0000902 : cell morphogenesis || GO:0007015 : actin filament organization || GO:0007165 : signal transduction || GO:0007186 : G protein-coupled receptor signaling pathway || GO:0007266 : Rho protein signal transduction || GO:0008045 : motor neuron axon guidance || GO:0008284 : positive regulation of cell population proliferation || GO:0010310 : regulation of hydrogen peroxide metabolic process …	The developmental process in which the size or shape of a cell is generated and organized. [GOC:clt, GOC:dph, GOC:go_curators, GOC:tb] || A process that is carried out at the cellular level which results in the assembly, arrangement of constituent parts, or disassembly of cytoskeletal structures comprising actin filaments. Includes processes that control the spatial distribution of actin filament…	cell morphogenesis [GO:0000902] || cell morphogenesis involved in differentiation [GO:0000904] || cell activation [GO:0001775] || tissue homeostasis [GO:0001894] || immune effector process [GO:0002252] || cell activation involved in immune response [GO:0002263] || myeloid leukocyte activation [GO:0002274] || myeloid cell activation involved in immune response [GO:0002275] || mast cell activation …	http://amigo.geneontology.org/visualize?term_data_type=json&mode=amigo&term_data={%22GO%3A0000902%22%3A%7B%22fill%22%3A%22%23ffff66%22%2C%22font%22%3A%22black%22%7D,%22GO%3A0007015%22%3A%7B%22fill%22%3A%22%23ffff66%22%2C%22font%22%3A%22black%22%7D,%22GO%3A0007165%22%3A%7B%22fill%22%3A%22%23ffff66%22%2C%22font%22%3A%22black%22%7D,%22GO%3A0007186%22%3A%7B%22fill%22%3A%22%23ffff66%22%2C%22font%22%3A…	GO:0005635 : nuclear envelope || GO:0005737 : cytoplasm || GO:0005829 : cytosol || GO:0005886 : plasma membrane || GO:0005925 : focal adhesion || GO:0012505 : endomembrane system || GO:0030027 : lamellipodium || GO:0030426 : growth cone || GO:0030670 : phagocytic vesicle membrane || GO:0031410 : cytoplasmic vesicle || GO:0031941 : filamentous actin || GO:0042995 : cell projection || GO:0043005 : …	The double lipid bilayer enclosing the nucleus and separating its contents from the rest of the cytoplasm; includes the intermembrane space, a gap of width 20-40 nm (also called the perinuclear space). [ISBN:0198547684] || All of the contents of a cell excluding the plasma membrane and nucleus, but including other subcellular structures. [ISBN:0198547684] || The part of the cytoplasm that does no…	cellular_component [GO:0005575] || extracellular region [GO:0005576] || extracellular space [GO:0005615] || intracellular [GO:0005622] || cell [GO:0005623] || nucleus [GO:0005634] || nuclear envelope [GO:0005635] || cytoplasm [GO:0005737] || cytosol [GO:0005829] || cytoskeleton [GO:0005856] || actin filament [GO:0005884] || plasma membrane [GO:0005886] || adherens junction [GO:0005912] || cell-su…	http://amigo.geneontology.org/visualize?term_data_type=json&mode=amigo&term_data={%22GO%3A0005635%22%3A%7B%22fill%22%3A%22%23ffff66%22%2C%22font%22%3A%22black%22%7D,%22GO%3A0005737%22%3A%7B%22fill%22%3A%22%23ffff66%22%2C%22font%22%3A%22black%22%7D,%22GO%3A0005829%22%3A%7B%22fill%22%3A%22%23ffff66%22%2C%22font%22%3A%22black%22%7D,%22GO%3A0005886%22%3A%7B%22fill%22%3A%22%23ffff66%22%2C%22font%22%3A…	GO:0003924 : GTPase activity || GO:0005525 : GTP binding || GO:0019887 : protein kinase regulator activity || GO:0019901 : protein kinase binding || GO:0048306 : calcium-dependent protein binding	Catalysis of the reaction: GTP + H2O = GDP + phosphate. [ISBN:0198547684] || Interacting selectively and non-covalently with GTP, guanosine triphosphate. [GOC:ai] || Modulates the activity of a protein kinase, an enzyme which phosphorylates a protein. [GOC:ai] || Interacting selectively and non-covalently with a protein kinase, any enzyme that catalyzes the transfer of a phosphate group, usually …	nucleotide binding [GO:0000166] || nucleoside binding [GO:0001882] || purine nucleoside binding [GO:0001883] || molecular_function [GO:0003674] || catalytic activity [GO:0003824] || GTPase activity [GO:0003924] || binding [GO:0005488] || protein binding [GO:0005515] || GTP binding [GO:0005525] || pyrophosphatase activity [GO:0016462] || hydrolase activity [GO:0016787] || hydrolase activity, actin…	http://amigo.geneontology.org/visualize?term_data_type=json&mode=amigo&term_data={%22GO%3A0003924%22%3A%7B%22fill%22%3A%22%23ffff66%22%2C%22font%22%3A%22black%22%7D,%22GO%3A0005525%22%3A%7B%22fill%22%3A%22%23ffff66%22%2C%22font%22%3A%22black%22%7D,%22GO%3A0019887%22%3A%7B%22fill%22%3A%22%23ffff66%22%2C%22font%22%3A%22black%22%7D,%22GO%3A0019901%22%3A%7B%22fill%22%3A%22%23ffff66%22%2C%22font%22%3A…
sp|P15924|DESP_HUMAN	DSP	sp|P15924|DESP_HUMAN; tr|B4E2A0|B4E2A0_HUMAN; tr|Q4LE79|Q4LE79_HUMAN	tr|B4DKX6|B4DKX6_HUMAN; tr|G1UI31|G1UI31_HUMAN	Desmoplakin OS=Homo sapiens OX=9606 GN=DSP PE=1 SV=3	62.78	3	2	0.66	331774	2	2	2	2	VTQLTDR;YEVTSGGGGTSR			31,05;31,73	831,445038;1169,531296	2;2	416,73022;585,77289	0,000425;-0,000034	7;12	173;2231	0;0		GO:0002934 : desmosome organization || GO:0003223 : ventricular compact myocardium morphogenesis || GO:0008544 : epidermis development || GO:0018149 : peptide cross-linking || GO:0030216 : keratinocyte differentiation || GO:0031424 : keratinization || GO:0034332 : adherens junction organization || GO:0042060 : wound healing || GO:0043312 : neutrophil degranulation || GO:0043588 : skin development…	A process that is carried out at the cellular level which results in the assembly, arrangement of constituent parts, or disassembly of a desmosome. A desmosome is a patch-like intercellular junction found in vertebrate tissues, consisting of parallel zones of two cell membranes, separated by an space of 25-35 nm, and having dense fibrillar plaques in the subjacent cytoplasm. [GOC:hjd] || The proc…	action potential [GO:0001508] || cell activation [GO:0001775] || regulation of heart rate [GO:0002027] || immune effector process [GO:0002252] || cell activation involved in immune response [GO:0002263] || myeloid leukocyte activation [GO:0002274] || myeloid cell activation involved in immune response [GO:0002275] || neutrophil activation involved in immune response [GO:0002283] || leukocyte acti…	http://amigo.geneontology.org/visualize?term_data_type=json&mode=amigo&term_data={%22GO%3A0002934%22%3A%7B%22fill%22%3A%22%23ffff66%22%2C%22font%22%3A%22black%22%7D,%22GO%3A0003223%22%3A%7B%22fill%22%3A%22%23ffff66%22%2C%22font%22%3A%22black%22%7D,%22GO%3A0008544%22%3A%7B%22fill%22%3A%22%23ffff66%22%2C%22font%22%3A%22black%22%7D,%22GO%3A0018149%22%3A%7B%22fill%22%3A%22%23ffff66%22%2C%22font%22%3A…	GO:0001533 : cornified envelope || GO:0005634 : nucleus || GO:0005737 : cytoplasm || GO:0005856 : cytoskeleton || GO:0005882 : intermediate filament || GO:0005886 : plasma membrane || GO:0005916 : fascia adherens || GO:0014704 : intercalated disc || GO:0016020 : membrane || GO:0016323 : basolateral plasma membrane || GO:0030054 : cell junction || GO:0030057 : desmosome || GO:0070062 : extracellul…	A type of plasma membrane that has been modified through addition of distinct intracellular and extracellular components, including ceramide, found in cornifying epithelial cells (corneocytes). [GOC:add, PMID:11112355, PMID:11590230, PMID:15803139] || A membrane-bounded organelle of eukaryotic cells in which chromosomes are housed and replicated. In most cells, the nucleus contains all of the cel…	cornified envelope [GO:0001533] || cellular_component [GO:0005575] || extracellular region [GO:0005576] || extracellular space [GO:0005615] || intracellular [GO:0005622] || cell [GO:0005623] || nucleus [GO:0005634] || cytoplasm [GO:0005737] || cytoskeleton [GO:0005856] || intermediate filament [GO:0005882] || plasma membrane [GO:0005886] || cell-cell junction [GO:0005911] || adherens junction [GO…	http://amigo.geneontology.org/visualize?term_data_type=json&mode=amigo&term_data={%22GO%3A0001533%22%3A%7B%22fill%22%3A%22%23ffff66%22%2C%22font%22%3A%22black%22%7D,%22GO%3A0005634%22%3A%7B%22fill%22%3A%22%23ffff66%22%2C%22font%22%3A%22black%22%7D,%22GO%3A0005737%22%3A%7B%22fill%22%3A%22%23ffff66%22%2C%22font%22%3A%22black%22%7D,%22GO%3A0005856%22%3A%7B%22fill%22%3A%22%23ffff66%22%2C%22font%22%3A…	GO:0003723 : RNA binding || GO:0005080 : protein kinase C binding || GO:0005198 : structural molecule activity || GO:0005200 : structural constituent of cytoskeleton || GO:0030674 : protein binding, bridging || GO:0050839 : cell adhesion molecule binding || GO:0086083 : cell adhesive protein binding involved in bundle of His cell-Purkinje myocyte communication || GO:0097110 : scaffold protein bin…	Interacting selectively and non-covalently with an RNA molecule or a portion thereof. [GOC:jl, GOC:mah] || Interacting selectively and non-covalently with protein kinase C. [GOC:jl] || The action of a molecule that contributes to the structural integrity of a complex or its assembly within or outside a cell. [GOC:mah, GOC:vw] || The action of a molecule that contributes to the structural integrit…	molecular_function [GO:0003674] || nucleic acid binding [GO:0003676] || RNA binding [GO:0003723] || protein kinase C binding [GO:0005080] || structural molecule activity [GO:0005198] || structural constituent of cytoskeleton [GO:0005200] || binding [GO:0005488] || protein binding [GO:0005515] || enzyme binding [GO:0019899] || kinase binding [GO:0019900] || protein kinase binding [GO:0019901] || p…	http://amigo.geneontology.org/visualize?term_data_type=json&mode=amigo&term_data={%22GO%3A0003723%22%3A%7B%22fill%22%3A%22%23ffff66%22%2C%22font%22%3A%22black%22%7D,%22GO%3A0005080%22%3A%7B%22fill%22%3A%22%23ffff66%22%2C%22font%22%3A%22black%22%7D,%22GO%3A0005198%22%3A%7B%22fill%22%3A%22%23ffff66%22%2C%22font%22%3A%22black%22%7D,%22GO%3A0005200%22%3A%7B%22fill%22%3A%22%23ffff66%22%2C%22font%22%3A…
sp|P16989|YBOX3_HUMAN	YBX3	sp|P16989|YBOX3_HUMAN; sp|P67809|YBOX1_HUMAN; sp|Q9Y2T7|YBOX2_HUMAN; tr|A0A024RAQ1|A0A024RAQ1_HUMAN; tr|A0A024RAV4|A0A024RAV4_HUMAN; tr|A0A0D9SEI8|A0A0D9SEI8_HUMAN; tr|A0A384MDP4|A0A384MDP4_HUMAN; tr|B2RCC2|B2RCC2_HUMAN; tr|H0Y449|H0Y449_HUMAN; tr|Q59EB5|Q59EB5_HUMAN; tr|Q59HE1|Q59HE1_HUMAN; tr|Q6PKI6|Q6PKI6_HUMAN; tr|Q7KZ24|Q7KZ24_HUMAN		Y-box-binding protein 3 OS=Homo sapiens OX=9606 GN=YBX3 PE=1 SV=4	61.57	13	0	4.57	40090	1	1	1	1	SVGDGETVEFDVVEGEK			61,57	1794815979	2	89841443	-0,000836	17	7267	0		GO:0000122 : negative regulation of transcription by RNA polymerase II || GO:0000398 : mRNA splicing, via spliceosome || GO:0001701 : in utero embryonic development || GO:0006355 : regulation of transcription, DNA-templated || GO:0006366 : transcription by RNA polymerase II || GO:0007219 : Notch signaling pathway || GO:0007283 : spermatogenesis || GO:0008584 : male gonad development || GO:0009409…	Any process that stops, prevents, or reduces the frequency, rate or extent of transcription mediated by RNA polymerase II. [GOC:go_curators, GOC:txnOH] || The joining together of exons from one or more primary transcripts of messenger RNA (mRNA) and the excision of intron sequences, via a spliceosomal mechanism, so that mRNA consisting only of the joined exons is produced. [GOC:krc, ISBN:01985067…	reproduction [GO:0000003] || negative regulation of transcription by RNA polymerase II [GO:0000122] || RNA splicing, via transesterification reactions [GO:0000375] || RNA splicing, via transesterification reactions with bulged adenosine as nucleophile [GO:0000377] || mRNA splicing, via spliceosome [GO:0000398] || in utero embryonic development [GO:0001701] || cytoplasmic translation [GO:0002181] …	http://amigo.geneontology.org/visualize?term_data_type=json&mode=amigo&term_data={%22GO%3A0000122%22%3A%7B%22fill%22%3A%22%23ffff66%22%2C%22font%22%3A%22black%22%7D,%22GO%3A0000398%22%3A%7B%22fill%22%3A%22%23ffff66%22%2C%22font%22%3A%22black%22%7D,%22GO%3A0001701%22%3A%7B%22fill%22%3A%22%23ffff66%22%2C%22font%22%3A%22black%22%7D,%22GO%3A0006355%22%3A%7B%22fill%22%3A%22%23ffff66%22%2C%22font%22%3A…	GO:0005576 : extracellular region || GO:0005634 : nucleus || GO:0005654 : nucleoplasm || GO:0005689 : U12-type spliceosomal complex || GO:0005737 : cytoplasm || GO:0005829 : cytosol || GO:0005923 : bicellular tight junction || GO:0010494 : cytoplasmic stress granule || GO:0031965 : nuclear membrane || GO:0043231 : intracellular membrane-bounded organelle || GO:0048471 : perinuclear region of cyto…	The space external to the outermost structure of a cell. For cells without external protective or external encapsulating structures this refers to space outside of the plasma membrane. This term covers the host cell environment outside an intracellular parasite. [GOC:go_curators] || A membrane-bounded organelle of eukaryotic cells in which chromosomes are housed and replicated. In most cells, the…	cellular_component [GO:0005575] || extracellular region [GO:0005576] || extracellular space [GO:0005615] || intracellular [GO:0005622] || cell [GO:0005623] || nucleus [GO:0005634] || nuclear envelope [GO:0005635] || nucleoplasm [GO:0005654] || spliceosomal complex [GO:0005681] || U12-type spliceosomal complex [GO:0005689] || cytoplasm [GO:0005737] || cytosol [GO:0005829] || cell-cell junction [GO…	http://amigo.geneontology.org/visualize?term_data_type=json&mode=amigo&term_data={%22GO%3A0005576%22%3A%7B%22fill%22%3A%22%23ffff66%22%2C%22font%22%3A%22black%22%7D,%22GO%3A0005634%22%3A%7B%22fill%22%3A%22%23ffff66%22%2C%22font%22%3A%22black%22%7D,%22GO%3A0005654%22%3A%7B%22fill%22%3A%22%23ffff66%22%2C%22font%22%3A%22black%22%7D,%22GO%3A0005689%22%3A%7B%22fill%22%3A%22%23ffff66%22%2C%22font%22%3A…	GO:0000977 : RNA polymerase II regulatory region sequence-specific DNA binding || GO:0000978 : RNA polymerase II proximal promoter sequence-specific DNA binding || GO:0000981 : DNA-binding transcription factor activity, RNA polymerase II-specific || GO:0001227 : DNA-binding transcription repressor activity, RNA polymerase II-specific || GO:0001228 : DNA-binding transcription activator activity, R…	Interacting selectively and non-covalently with a specific sequence of DNA that is part of a regulatory region that controls the transcription of a gene or cistron by RNA polymerase II. [GOC:txnOH] || Interacting selectively and non-covalently with a specific upstream regulatory DNA sequence (transcription factor recognition sequence or binding site) located in the proximal promoter of a gene tra…	transcription regulatory region sequence-specific DNA binding [GO:0000976] || RNA polymerase II regulatory region sequence-specific DNA binding [GO:0000977] || RNA polymerase II proximal promoter sequence-specific DNA binding [GO:0000978] || DNA-binding transcription factor activity, RNA polymerase II-specific [GO:0000981] || proximal promoter sequence-specific DNA binding [GO:0000987] || RNA pol…	http://amigo.geneontology.org/visualize?term_data_type=json&mode=amigo&term_data={%22GO%3A0000977%22%3A%7B%22fill%22%3A%22%23ffff66%22%2C%22font%22%3A%22black%22%7D,%22GO%3A0000978%22%3A%7B%22fill%22%3A%22%23ffff66%22%2C%22font%22%3A%22black%22%7D,%22GO%3A0000981%22%3A%7B%22fill%22%3A%22%23ffff66%22%2C%22font%22%3A%22black%22%7D,%22GO%3A0001227%22%3A%7B%22fill%22%3A%22%23ffff66%22%2C%22font%22%3A…
sp|P17066|HSP76_HUMAN	HSPA6	sp|P17066|HSP76_HUMAN; sp|P48741|HSP77_HUMAN; tr|A0A384NKX5|A0A384NKX5_HUMAN; tr|B2R6X5|B2R6X5_HUMAN; tr|B3KSM6|B3KSM6_HUMAN; tr|Q53FC7|Q53FC7_HUMAN		Heat shock 70 kDa protein 6 OS=Homo sapiens OX=9606 GN=HSPA6 PE=1 SV=2	105.01	6	0	3.73	71028	2	1	2	1	VEILANDQGNR;TTPSYVAFTDTER			37,66;67,35	1227,620743;1486,694	2;2	614,81689;744,35413	-0,000758;-0,000146	11;13	2588;4656	0;0		GO:0006986 : response to unfolded protein || GO:0034605 : cellular response to heat || GO:0034620 : cellular response to unfolded protein || GO:0042026 : protein refolding || GO:0043312 : neutrophil degranulation || GO:0051085 : chaperone cofactor-dependent protein refolding	Any process that results in a change in state or activity of a cell or an organism (in terms of movement, secretion, enzyme production, gene expression, etc.) as a result of an unfolded protein stimulus. [GOC:jl] || Any process that results in a change in state or activity of a cell (in terms of movement, secretion, enzyme production, gene expression, etc.) as a result of a heat stimulus, a tempe…	cell activation [GO:0001775] || immune effector process [GO:0002252] || cell activation involved in immune response [GO:0002263] || myeloid leukocyte activation [GO:0002274] || myeloid cell activation involved in immune response [GO:0002275] || neutrophil activation involved in immune response [GO:0002283] || leukocyte activation involved in immune response [GO:0002366] || immune system process […	http://amigo.geneontology.org/visualize?term_data_type=json&mode=amigo&term_data={%22GO%3A0006986%22%3A%7B%22fill%22%3A%22%23ffff66%22%2C%22font%22%3A%22black%22%7D,%22GO%3A0034605%22%3A%7B%22fill%22%3A%22%23ffff66%22%2C%22font%22%3A%22black%22%7D,%22GO%3A0034620%22%3A%7B%22fill%22%3A%22%23ffff66%22%2C%22font%22%3A%22black%22%7D,%22GO%3A0042026%22%3A%7B%22fill%22%3A%22%23ffff66%22%2C%22font%22%3A…	GO:0005576 : extracellular region || GO:0005634 : nucleus || GO:0005737 : cytoplasm || GO:0005814 : centriole || GO:0005829 : cytosol || GO:0032991 : protein-containing complex || GO:0034774 : secretory granule lumen || GO:0070062 : extracellular exosome || GO:0072562 : blood microparticle || GO:1904813 : ficolin-1-rich granule lumen	The space external to the outermost structure of a cell. For cells without external protective or external encapsulating structures this refers to space outside of the plasma membrane. This term covers the host cell environment outside an intracellular parasite. [GOC:go_curators] || A membrane-bounded organelle of eukaryotic cells in which chromosomes are housed and replicated. In most cells, the…	cellular_component [GO:0005575] || extracellular region [GO:0005576] || extracellular space [GO:0005615] || intracellular [GO:0005622] || cell [GO:0005623] || nucleus [GO:0005634] || cytoplasm [GO:0005737] || centriole [GO:0005814] || microtubule organizing center [GO:0005815] || cytosol [GO:0005829] || cytoskeleton [GO:0005856] || endomembrane system [GO:0012505] || microtubule cytoskeleton [GO:…	http://amigo.geneontology.org/visualize?term_data_type=json&mode=amigo&term_data={%22GO%3A0005576%22%3A%7B%22fill%22%3A%22%23ffff66%22%2C%22font%22%3A%22black%22%7D,%22GO%3A0005634%22%3A%7B%22fill%22%3A%22%23ffff66%22%2C%22font%22%3A%22black%22%7D,%22GO%3A0005737%22%3A%7B%22fill%22%3A%22%23ffff66%22%2C%22font%22%3A%22black%22%7D,%22GO%3A0005814%22%3A%7B%22fill%22%3A%22%23ffff66%22%2C%22font%22%3A…	GO:0005524 : ATP binding || GO:0016887 : ATPase activity || GO:0019899 : enzyme binding || GO:0031072 : heat shock protein binding || GO:0042623 : ATPase activity, coupled || GO:0044183 : protein folding chaperone || GO:0051082 : unfolded protein binding || GO:0051787 : misfolded protein binding	Interacting selectively and non-covalently with ATP, adenosine 5'-triphosphate, a universally important coenzyme and enzyme regulator. [ISBN:0198506732] || Catalysis of the reaction: ATP + H2O = ADP + phosphate + 2 H+. May or may not be coupled to another reaction. [EC:3.6.1.3, GOC:jl] || Interacting selectively and non-covalently with any enzyme. [GOC:jl] || Interacting selectively and non-coval…	nucleotide binding [GO:0000166] || molecular_function [GO:0003674] || catalytic activity [GO:0003824] || binding [GO:0005488] || protein binding [GO:0005515] || ATP binding [GO:0005524] || drug binding [GO:0008144] || pyrophosphatase activity [GO:0016462] || hydrolase activity [GO:0016787] || hydrolase activity, acting on acid anhydrides [GO:0016817] || hydrolase activity, acting on acid anhydrid…	http://amigo.geneontology.org/visualize?term_data_type=json&mode=amigo&term_data={%22GO%3A0005524%22%3A%7B%22fill%22%3A%22%23ffff66%22%2C%22font%22%3A%22black%22%7D,%22GO%3A0016887%22%3A%7B%22fill%22%3A%22%23ffff66%22%2C%22font%22%3A%22black%22%7D,%22GO%3A0019899%22%3A%7B%22fill%22%3A%22%23ffff66%22%2C%22font%22%3A%22black%22%7D,%22GO%3A0031072%22%3A%7B%22fill%22%3A%22%23ffff66%22%2C%22font%22%3A…
sp|P17844|DDX5_HUMAN	DDX5	sp|P17844|DDX5_HUMAN; tr|B4DN41|B4DN41_HUMAN; tr|B4DNG2|B4DNG2_HUMAN; tr|J3KTA4|J3KTA4_HUMAN	sp|Q92841|DDX17_HUMAN; tr|A0A0U1RQJ0|A0A0U1RQJ0_HUMAN; tr|A0A1W2PQ51|A0A1W2PQ51_HUMAN; tr|A0A1X7SBZ2|A0A1X7SBZ2_HUMAN; tr|B4DZQ7|B4DZQ7_HUMAN; tr|B5BUE6|B5BUE6_HUMAN; tr|J3KRZ1|J3KRZ1_HUMAN; tr|J3QRQ7|J3QRQ7_HUMAN; tr|J3QSF1|J3QSF1_HUMAN; tr|Q59E92|Q59E92_HUMAN; tr|Q59F66|Q59F66_HUMAN; tr|Q7Z2V5|Q7Z2V5_HUMAN	Probable ATP-dependent RNA helicase DDX5 OS=Homo sapiens OX=9606 GN=DDX5 PE=1 SV=1	163.59	4	12	7.33	69148	4	4	4	4	EANQAINPK;APILIATDVASR;TTYLVLDEADR;GDGPICLVLAPTR	;Carbamidomethyl (C6)	;Carbamidomethyl (C170)	32,36;46,92;44,27;40,04	983,503571;1225,703018;1294,640488;1367,723129	2;2;2;2	492,75922;613,8587;648,32697;684,86816	0,000158;-0,000085;-0,00055;-0,000681	9;12;11;13	1054;2574;3094;3631	0;0;0;0		GO:0000122 : negative regulation of transcription by RNA polymerase II || GO:0000380 : alternative mRNA splicing, via spliceosome || GO:0000381 : regulation of alternative mRNA splicing, via spliceosome || GO:0000398 : mRNA splicing, via spliceosome || GO:0000956 : nuclear-transcribed mRNA catabolic process || GO:0001837 : epithelial to mesenchymal transition || GO:0006357 : regulation of transcr…	Any process that stops, prevents, or reduces the frequency, rate or extent of transcription mediated by RNA polymerase II. [GOC:go_curators, GOC:txnOH] || The process of generating multiple mRNA molecules from a given set of exons by differential use of exons from the primary transcript(s) to form multiple mature mRNAs that vary in their exon composition. [GOC:krc, PMID:12110900] || Any process t…	negative regulation of transcription by RNA polymerase II [GO:0000122] || RNA splicing, via transesterification reactions [GO:0000375] || RNA splicing, via transesterification reactions with bulged adenosine as nucleophile [GO:0000377] || alternative mRNA splicing, via spliceosome [GO:0000380] || regulation of alternative mRNA splicing, via spliceosome [GO:0000381] || mRNA splicing, via spliceoso…	http://amigo.geneontology.org/visualize?term_data_type=json&mode=amigo&term_data={%22GO%3A0000122%22%3A%7B%22fill%22%3A%22%23ffff66%22%2C%22font%22%3A%22black%22%7D,%22GO%3A0000380%22%3A%7B%22fill%22%3A%22%23ffff66%22%2C%22font%22%3A%22black%22%7D,%22GO%3A0000381%22%3A%7B%22fill%22%3A%22%23ffff66%22%2C%22font%22%3A%22black%22%7D,%22GO%3A0000398%22%3A%7B%22fill%22%3A%22%23ffff66%22%2C%22font%22%3A…	GO:0005634 : nucleus || GO:0005654 : nucleoplasm || GO:0005730 : nucleolus || GO:0016020 : membrane || GO:0070062 : extracellular exosome || GO:0071013 : catalytic step 2 spliceosome || GO:1990904 : ribonucleoprotein complex	A membrane-bounded organelle of eukaryotic cells in which chromosomes are housed and replicated. In most cells, the nucleus contains all of the cell's chromosomes except the organellar chromosomes, and is the site of RNA synthesis and processing. In some species, or in specialized cell types, RNA metabolism or DNA replication may be absent. [GOC:go_curators] || That part of the nuclear content ot…	cellular_component [GO:0005575] || extracellular region [GO:0005576] || extracellular space [GO:0005615] || intracellular [GO:0005622] || cell [GO:0005623] || nucleus [GO:0005634] || nucleoplasm [GO:0005654] || spliceosomal complex [GO:0005681] || nucleolus [GO:0005730] || membrane [GO:0016020] || membrane-enclosed lumen [GO:0031974] || nuclear lumen [GO:0031981] || vesicle [GO:0031982] || protei…	http://amigo.geneontology.org/visualize?term_data_type=json&mode=amigo&term_data={%22GO%3A0005634%22%3A%7B%22fill%22%3A%22%23ffff66%22%2C%22font%22%3A%22black%22%7D,%22GO%3A0005654%22%3A%7B%22fill%22%3A%22%23ffff66%22%2C%22font%22%3A%22black%22%7D,%22GO%3A0005730%22%3A%7B%22fill%22%3A%22%23ffff66%22%2C%22font%22%3A%22black%22%7D,%22GO%3A0016020%22%3A%7B%22fill%22%3A%22%23ffff66%22%2C%22font%22%3A…	GO:0003676 : nucleic acid binding || GO:0003723 : RNA binding || GO:0003724 : RNA helicase activity || GO:0003730 : mRNA 3'-UTR binding || GO:0004386 : helicase activity || GO:0005516 : calmodulin binding || GO:0005524 : ATP binding || GO:0019899 : enzyme binding || GO:0035500 : MH2 domain binding || GO:0036002 : pre-mRNA binding || GO:0043021 : ribonucleoprotein complex binding || GO:0046332 : S…	Interacting selectively and non-covalently with any nucleic acid. [GOC:jl] || Interacting selectively and non-covalently with an RNA molecule or a portion thereof. [GOC:jl, GOC:mah] || Catalysis of the reaction: ATP + H2O = ADP + phosphate; this reaction drives the unwinding of an RNA helix. [EC:3.6.4.13, GOC:jl] || Interacting selectively and non-covalently with the 3' untranslated region of an …	nucleotide binding [GO:0000166] || molecular_function [GO:0003674] || nucleic acid binding [GO:0003676] || chromatin binding [GO:0003682] || RNA binding [GO:0003723] || RNA helicase activity [GO:0003724] || mRNA binding [GO:0003729] || mRNA 3'-UTR binding [GO:0003730] || catalytic activity [GO:0003824] || helicase activity [GO:0004386] || signaling receptor binding [GO:0005102] || binding [GO:000…	http://amigo.geneontology.org/visualize?term_data_type=json&mode=amigo&term_data={%22GO%3A0003676%22%3A%7B%22fill%22%3A%22%23ffff66%22%2C%22font%22%3A%22black%22%7D,%22GO%3A0003723%22%3A%7B%22fill%22%3A%22%23ffff66%22%2C%22font%22%3A%22black%22%7D,%22GO%3A0003724%22%3A%7B%22fill%22%3A%22%23ffff66%22%2C%22font%22%3A%22black%22%7D,%22GO%3A0003730%22%3A%7B%22fill%22%3A%22%23ffff66%22%2C%22font%22%3A…
sp|P18124|RL7_HUMAN	RPL7	sp|P18124|RL7_HUMAN; tr|A0A024R814|A0A024R814_HUMAN; tr|A8MUD9|A8MUD9_HUMAN	tr|C9JIJ5|C9JIJ5_HUMAN; tr|C9JZ88|C9JZ88_HUMAN; tr|O95036|O95036_HUMAN	60S ribosomal protein L7 OS=Homo sapiens OX=9606 GN=RPL7 PE=1 SV=1	274.24	3	3	24.19	29226	5	5	5	5	KVLQLLR;SVNELIYKR;IALTDNALIAR;IVEPYIAWGYPNLK;TTHFVEGGDAGNREDQINR			42,74;39,03;98,54;48,1;45,83	868,5858;1120,624023;1169,676788;1661,881699;2114,972961	2;2;2;2;4	435,29968;561,31891;585,84601;831,94806;529,75067	-0,000496;-0,000377;0,00034;-0,000065;0,000154	7;9;11;14;19	411;1918;2240;6148;8960	1;1;0;0;1		GO:0000184 : nuclear-transcribed mRNA catabolic process, nonsense-mediated decay || GO:0000463 : maturation of LSU-rRNA from tricistronic rRNA transcript (SSU-rRNA, 5.8S rRNA, LSU-rRNA) || GO:0006364 : rRNA processing || GO:0006412 : translation || GO:0006413 : translational initiation || GO:0006614 : SRP-dependent cotranslational protein targeting to membrane || GO:0019083 : viral transcription …	The nonsense-mediated decay pathway for nuclear-transcribed mRNAs degrades mRNAs in which an amino-acid codon has changed to a nonsense codon; this prevents the translation of such mRNAs into truncated, and potentially harmful, proteins. [GOC:krc, GOC:ma, PMID:10025395] || Any process involved in the maturation of a precursor Large SubUnit (LSU) ribosomal RNA (rRNA) molecule into a mature LSU-rRN…	nuclear-transcribed mRNA catabolic process, nonsense-mediated decay [GO:0000184] || maturation of LSU-rRNA from tricistronic rRNA transcript (SSU-rRNA, 5.8S rRNA, LSU-rRNA) [GO:0000463] || maturation of LSU-rRNA [GO:0000470] || nuclear-transcribed mRNA catabolic process [GO:0000956] || nucleobase-containing compound metabolic process [GO:0006139] || rRNA processing [GO:0006364] || RNA processing …	http://amigo.geneontology.org/visualize?term_data_type=json&mode=amigo&term_data={%22GO%3A0000184%22%3A%7B%22fill%22%3A%22%23ffff66%22%2C%22font%22%3A%22black%22%7D,%22GO%3A0000463%22%3A%7B%22fill%22%3A%22%23ffff66%22%2C%22font%22%3A%22black%22%7D,%22GO%3A0006364%22%3A%7B%22fill%22%3A%22%23ffff66%22%2C%22font%22%3A%22black%22%7D,%22GO%3A0006412%22%3A%7B%22fill%22%3A%22%23ffff66%22%2C%22font%22%3A…	GO:0005634 : nucleus || GO:0005730 : nucleolus || GO:0005737 : cytoplasm || GO:0005829 : cytosol || GO:0005840 : ribosome || GO:0005925 : focal adhesion || GO:0014069 : postsynaptic density || GO:0016020 : membrane || GO:0022625 : cytosolic large ribosomal subunit || GO:1990904 : ribonucleoprotein complex	A membrane-bounded organelle of eukaryotic cells in which chromosomes are housed and replicated. In most cells, the nucleus contains all of the cell's chromosomes except the organellar chromosomes, and is the site of RNA synthesis and processing. In some species, or in specialized cell types, RNA metabolism or DNA replication may be absent. [GOC:go_curators] || A small, dense body one or more of …	cellular_component [GO:0005575] || intracellular [GO:0005622] || cell [GO:0005623] || nucleus [GO:0005634] || nucleolus [GO:0005730] || cytoplasm [GO:0005737] || cytosol [GO:0005829] || ribosome [GO:0005840] || adherens junction [GO:0005912] || cell-substrate adherens junction [GO:0005924] || focal adhesion [GO:0005925] || postsynaptic density [GO:0014069] || large ribosomal subunit [GO:0015934] …	http://amigo.geneontology.org/visualize?term_data_type=json&mode=amigo&term_data={%22GO%3A0005634%22%3A%7B%22fill%22%3A%22%23ffff66%22%2C%22font%22%3A%22black%22%7D,%22GO%3A0005730%22%3A%7B%22fill%22%3A%22%23ffff66%22%2C%22font%22%3A%22black%22%7D,%22GO%3A0005737%22%3A%7B%22fill%22%3A%22%23ffff66%22%2C%22font%22%3A%22black%22%7D,%22GO%3A0005829%22%3A%7B%22fill%22%3A%22%23ffff66%22%2C%22font%22%3A…	GO:0003677 : DNA binding || GO:0003723 : RNA binding || GO:0003729 : mRNA binding || GO:0003735 : structural constituent of ribosome || GO:0042803 : protein homodimerization activity	Any molecular function by which a gene product interacts selectively and non-covalently with DNA (deoxyribonucleic acid). [GOC:dph, GOC:jl, GOC:tb, GOC:vw] || Interacting selectively and non-covalently with an RNA molecule or a portion thereof. [GOC:jl, GOC:mah] || Interacting selectively and non-covalently with messenger RNA (mRNA), an intermediate molecule between DNA and protein. mRNA includes…	molecular_function [GO:0003674] || nucleic acid binding [GO:0003676] || DNA binding [GO:0003677] || RNA binding [GO:0003723] || mRNA binding [GO:0003729] || structural constituent of ribosome [GO:0003735] || structural molecule activity [GO:0005198] || binding [GO:0005488] || protein binding [GO:0005515] || identical protein binding [GO:0042802] || protein homodimerization activity [GO:0042803] |…	http://amigo.geneontology.org/visualize?term_data_type=json&mode=amigo&term_data={%22GO%3A0003677%22%3A%7B%22fill%22%3A%22%23ffff66%22%2C%22font%22%3A%22black%22%7D,%22GO%3A0003723%22%3A%7B%22fill%22%3A%22%23ffff66%22%2C%22font%22%3A%22black%22%7D,%22GO%3A0003729%22%3A%7B%22fill%22%3A%22%23ffff66%22%2C%22font%22%3A%22black%22%7D,%22GO%3A0003735%22%3A%7B%22fill%22%3A%22%23ffff66%22%2C%22font%22%3A…
sp|P19338|NUCL_HUMAN	NCL	sp|P19338|NUCL_HUMAN; tr|A0A024R4A0|A0A024R4A0_HUMAN; tr|B3KM80|B3KM80_HUMAN; tr|B3KTP9|B3KTP9_HUMAN; tr|Q6ZS99|Q6ZS99_HUMAN	tr|H7BY16|H7BY16_HUMAN; tr|Q9BQ02|Q9BQ02_HUMAN	Nucleolin OS=Homo sapiens OX=9606 GN=NCL PE=1 SV=3	181.27	5	2	4.79	76614	4	4	4	4	ALELTGLK;QGTEIDGR;TGISDVFAK;NDLAVVDVR			43,36;61,02;31,65;45,24	843,506546;874,414459;936,491653;999,534912	2;2;2;2	422,76047;438,21436;469,25278;500,77393	-0,000079;-0,000146;-0,000323;-0,000802	8;8;9;9	244;433;788;1155	0;0;0;0		GO:0001525 : angiogenesis || GO:0017148 : negative regulation of translation || GO:0045944 : positive regulation of transcription by RNA polymerase II || GO:0071364 : cellular response to epidermal growth factor stimulus || GO:1901838 : positive regulation of transcription of nucleolar large rRNA by RNA polymerase I || GO:1990830 : cellular response to leukemia inhibitory factor	Blood vessel formation when new vessels emerge from the proliferation of pre-existing blood vessels. [ISBN:0878932453] || Any process that stops, prevents, or reduces the frequency, rate or extent of the chemical reactions and pathways resulting in the formation of proteins by the translation of mRNA or circRNA. [GOC:isa_complete] || Any process that activates or increases the frequency, rate or …	angiogenesis [GO:0001525] || blood vessel development [GO:0001568] || vasculature development [GO:0001944] || nucleobase-containing compound metabolic process [GO:0006139] || transcription, DNA-templated [GO:0006351] || regulation of transcription, DNA-templated [GO:0006355] || regulation of transcription by RNA polymerase I [GO:0006356] || regulation of transcription by RNA polymerase II [GO:000…	http://amigo.geneontology.org/visualize?term_data_type=json&mode=amigo&term_data={%22GO%3A0001525%22%3A%7B%22fill%22%3A%22%23ffff66%22%2C%22font%22%3A%22black%22%7D,%22GO%3A0017148%22%3A%7B%22fill%22%3A%22%23ffff66%22%2C%22font%22%3A%22black%22%7D,%22GO%3A0045944%22%3A%7B%22fill%22%3A%22%23ffff66%22%2C%22font%22%3A%22black%22%7D,%22GO%3A0071364%22%3A%7B%22fill%22%3A%22%23ffff66%22%2C%22font%22%3A…	GO:0005634 : nucleus || GO:0005654 : nucleoplasm || GO:0005730 : nucleolus || GO:0005938 : cell cortex || GO:0016020 : membrane || GO:0036464 : cytoplasmic ribonucleoprotein granule || GO:0070062 : extracellular exosome || GO:1990904 : ribonucleoprotein complex	A membrane-bounded organelle of eukaryotic cells in which chromosomes are housed and replicated. In most cells, the nucleus contains all of the cell's chromosomes except the organellar chromosomes, and is the site of RNA synthesis and processing. In some species, or in specialized cell types, RNA metabolism or DNA replication may be absent. [GOC:go_curators] || That part of the nuclear content ot…	cellular_component [GO:0005575] || extracellular region [GO:0005576] || extracellular space [GO:0005615] || intracellular [GO:0005622] || cell [GO:0005623] || nucleus [GO:0005634] || nucleoplasm [GO:0005654] || nucleolus [GO:0005730] || cytoplasm [GO:0005737] || cell cortex [GO:0005938] || membrane [GO:0016020] || membrane-enclosed lumen [GO:0031974] || nuclear lumen [GO:0031981] || vesicle [GO:0…	http://amigo.geneontology.org/visualize?term_data_type=json&mode=amigo&term_data={%22GO%3A0005634%22%3A%7B%22fill%22%3A%22%23ffff66%22%2C%22font%22%3A%22black%22%7D,%22GO%3A0005654%22%3A%7B%22fill%22%3A%22%23ffff66%22%2C%22font%22%3A%22black%22%7D,%22GO%3A0005730%22%3A%7B%22fill%22%3A%22%23ffff66%22%2C%22font%22%3A%22black%22%7D,%22GO%3A0005938%22%3A%7B%22fill%22%3A%22%23ffff66%22%2C%22font%22%3A…	GO:0003723 : RNA binding || GO:0008022 : protein C-terminus binding || GO:0042162 : telomeric DNA binding || GO:0042802 : identical protein binding || GO:0044547 : DNA topoisomerase binding || GO:0048027 : mRNA 5'-UTR binding	Interacting selectively and non-covalently with an RNA molecule or a portion thereof. [GOC:jl, GOC:mah] || Interacting selectively and non-covalently with a protein C-terminus, the end of any peptide chain at which the 1-carboxyl function of a constituent amino acid is not attached in peptide linkage to another amino-acid residue. [ISBN:0198506732] || Interacting selectively and non-covalently wi…	molecular_function [GO:0003674] || nucleic acid binding [GO:0003676] || DNA binding [GO:0003677] || RNA binding [GO:0003723] || mRNA binding [GO:0003729] || binding [GO:0005488] || protein binding [GO:0005515] || protein C-terminus binding [GO:0008022] || enzyme binding [GO:0019899] || telomeric DNA binding [GO:0042162] || identical protein binding [GO:0042802] || sequence-specific DNA binding [G…	http://amigo.geneontology.org/visualize?term_data_type=json&mode=amigo&term_data={%22GO%3A0003723%22%3A%7B%22fill%22%3A%22%23ffff66%22%2C%22font%22%3A%22black%22%7D,%22GO%3A0008022%22%3A%7B%22fill%22%3A%22%23ffff66%22%2C%22font%22%3A%22black%22%7D,%22GO%3A0042162%22%3A%7B%22fill%22%3A%22%23ffff66%22%2C%22font%22%3A%22black%22%7D,%22GO%3A0042802%22%3A%7B%22fill%22%3A%22%23ffff66%22%2C%22font%22%3A…
sp|P20700|LMNB1_HUMAN	LMNB1	sp|P20700|LMNB1_HUMAN; tr|A0A0D9SFE5|A0A0D9SFE5_HUMAN; tr|E9PBF6|E9PBF6_HUMAN; tr|Q6DC98|Q6DC98_HUMAN		Lamin-B1 OS=Homo sapiens OX=9606 GN=LMNB1 PE=1 SV=2	46.62	4	0	1.37	66408	1	1	1	1	LVEVDSGR			46,62	873455597	2	43773495	-0,000125	8	459	0		GO:0035722 : interleukin-12-mediated signaling pathway	A series of molecular signals initiated by the binding of interleukin-12 to a receptor on the surface of a cell, and ending with regulation of a downstream cellular process, e.g. transcription. [GOC:BHF, GOC:signaling]	cell communication [GO:0007154] || signal transduction [GO:0007165] || cell surface receptor signaling pathway [GO:0007166] || biological_process [GO:0008150] || cellular process [GO:0009987] || response to organic substance [GO:0010033] || cytokine-mediated signaling pathway [GO:0019221] || signaling [GO:0023052] || response to cytokine [GO:0034097] || interleukin-12-mediated signaling pathway […	http://amigo.geneontology.org/visualize?term_data_type=json&mode=amigo&term_data={%22GO%3A0035722%22%3A%7B%22fill%22%3A%22%23ffff66%22%2C%22font%22%3A%22black%22%7D}&format=png&mode=basic&term_data_type=json	GO:0005634 : nucleus || GO:0005635 : nuclear envelope || GO:0005637 : nuclear inner membrane || GO:0005638 : lamin filament || GO:0005654 : nucleoplasm || GO:0005882 : intermediate filament || GO:0016020 : membrane || GO:0016363 : nuclear matrix || GO:0031965 : nuclear membrane	A membrane-bounded organelle of eukaryotic cells in which chromosomes are housed and replicated. In most cells, the nucleus contains all of the cell's chromosomes except the organellar chromosomes, and is the site of RNA synthesis and processing. In some species, or in specialized cell types, RNA metabolism or DNA replication may be absent. [GOC:go_curators] || The double lipid bilayer enclosing …	cellular_component [GO:0005575] || intracellular [GO:0005622] || cell [GO:0005623] || nucleus [GO:0005634] || nuclear envelope [GO:0005635] || nuclear inner membrane [GO:0005637] || lamin filament [GO:0005638] || nuclear lamina [GO:0005652] || nucleoplasm [GO:0005654] || cytoskeleton [GO:0005856] || intermediate filament [GO:0005882] || endomembrane system [GO:0012505] || membrane [GO:0016020] ||…	http://amigo.geneontology.org/visualize?term_data_type=json&mode=amigo&term_data={%22GO%3A0005634%22%3A%7B%22fill%22%3A%22%23ffff66%22%2C%22font%22%3A%22black%22%7D,%22GO%3A0005635%22%3A%7B%22fill%22%3A%22%23ffff66%22%2C%22font%22%3A%22black%22%7D,%22GO%3A0005637%22%3A%7B%22fill%22%3A%22%23ffff66%22%2C%22font%22%3A%22black%22%7D,%22GO%3A0005638%22%3A%7B%22fill%22%3A%22%23ffff66%22%2C%22font%22%3A…	GO:0005198 : structural molecule activity || GO:0043274 : phospholipase binding || GO:1990837 : sequence-specific double-stranded DNA binding	The action of a molecule that contributes to the structural integrity of a complex or its assembly within or outside a cell. [GOC:mah, GOC:vw] || Interacting selectively and non-covalently with any phospholipase, enzymes that catalyze of the hydrolysis of a glycerophospholipid. [GOC:jl] || Interacting selectively and non-covalently with double-stranded DNA of a specific nucleotide composition, e.…	molecular_function [GO:0003674] || nucleic acid binding [GO:0003676] || DNA binding [GO:0003677] || double-stranded DNA binding [GO:0003690] || structural molecule activity [GO:0005198] || binding [GO:0005488] || protein binding [GO:0005515] || enzyme binding [GO:0019899] || phospholipase binding [GO:0043274] || sequence-specific DNA binding [GO:0043565] || organic cyclic compound binding [GO:009…	http://amigo.geneontology.org/visualize?term_data_type=json&mode=amigo&term_data={%22GO%3A0005198%22%3A%7B%22fill%22%3A%22%23ffff66%22%2C%22font%22%3A%22black%22%7D,%22GO%3A0043274%22%3A%7B%22fill%22%3A%22%23ffff66%22%2C%22font%22%3A%22black%22%7D,%22GO%3A1990837%22%3A%7B%22fill%22%3A%22%23ffff66%22%2C%22font%22%3A%22black%22%7D}&format=png&mode=basic&term_data_type=json
sp|P21796|VDAC1_HUMAN	VDAC1	sp|P21796|VDAC1_HUMAN; tr|A0A1L1UHR1|A0A1L1UHR1_HUMAN; tr|B3KTS5|B3KTS5_HUMAN; tr|C9JI87|C9JI87_HUMAN		Voltage-dependent anion-selective channel protein 1 OS=Homo sapiens OX=9606 GN=VDAC1 PE=1 SV=2	44.65	4	0	2.83	30773	1	1	1	1	VTGSLETK			44,65	833449448	2	41773221	0,00021	8	187	0		GO:0001662 : behavioral fear response || GO:0006090 : pyruvate metabolic process || GO:0006820 : anion transport || GO:0006851 : mitochondrial calcium ion transmembrane transport || GO:0006915 : apoptotic process || GO:0007270 : neuron-neuron synaptic transmission || GO:0007612 : learning || GO:0016032 : viral process || GO:0016236 : macroautophagy || GO:0030855 : epithelial cell differentiation …	An acute behavioral change resulting from a perceived external threat. [GOC:dph, PMID:9920659] || The chemical reactions and pathways involving pyruvate, 2-oxopropanoate. [GOC:go_curators] || The directed movement of anions, atoms or small molecules with a net negative charge, into, out of or within a cell, or between cells, by means of some agent such as a transporter or pore. [GOC:ai] || The pr…	autophagy of mitochondrion [GO:0000422] || behavioral fear response [GO:0001662] || behavioral defense response [GO:0002209] || system process [GO:0003008] || organic acid metabolic process [GO:0006082] || pyruvate metabolic process [GO:0006090] || transport [GO:0006810] || ion transport [GO:0006811] || cation transport [GO:0006812] || calcium ion transport [GO:0006816] || anion transport [GO:000…	http://amigo.geneontology.org/visualize?term_data_type=json&mode=amigo&term_data={%22GO%3A0001662%22%3A%7B%22fill%22%3A%22%23ffff66%22%2C%22font%22%3A%22black%22%7D,%22GO%3A0006090%22%3A%7B%22fill%22%3A%22%23ffff66%22%2C%22font%22%3A%22black%22%7D,%22GO%3A0006820%22%3A%7B%22fill%22%3A%22%23ffff66%22%2C%22font%22%3A%22black%22%7D,%22GO%3A0006851%22%3A%7B%22fill%22%3A%22%23ffff66%22%2C%22font%22%3A…	GO:0005634 : nucleus || GO:0005739 : mitochondrion || GO:0005741 : mitochondrial outer membrane || GO:0005757 : mitochondrial permeability transition pore complex || GO:0005886 : plasma membrane || GO:0008021 : synaptic vesicle || GO:0016020 : membrane || GO:0016021 : integral component of membrane || GO:0032991 : protein-containing complex || GO:0042645 : mitochondrial nucleoid || GO:0045121 : m…	A membrane-bounded organelle of eukaryotic cells in which chromosomes are housed and replicated. In most cells, the nucleus contains all of the cell's chromosomes except the organellar chromosomes, and is the site of RNA synthesis and processing. In some species, or in specialized cell types, RNA metabolism or DNA replication may be absent. [GOC:go_curators] || A semiautonomous, self replicating …	cellular_component [GO:0005575] || extracellular region [GO:0005576] || extracellular space [GO:0005615] || intracellular [GO:0005622] || cell [GO:0005623] || nucleus [GO:0005634] || cytoplasm [GO:0005737] || mitochondrion [GO:0005739] || mitochondrial envelope [GO:0005740] || mitochondrial outer membrane [GO:0005741] || mitochondrial permeability transition pore complex [GO:0005757] || mitochond…	http://amigo.geneontology.org/visualize?term_data_type=json&mode=amigo&term_data={%22GO%3A0005634%22%3A%7B%22fill%22%3A%22%23ffff66%22%2C%22font%22%3A%22black%22%7D,%22GO%3A0005739%22%3A%7B%22fill%22%3A%22%23ffff66%22%2C%22font%22%3A%22black%22%7D,%22GO%3A0005741%22%3A%7B%22fill%22%3A%22%23ffff66%22%2C%22font%22%3A%22black%22%7D,%22GO%3A0005757%22%3A%7B%22fill%22%3A%22%23ffff66%22%2C%22font%22%3A…	GO:0008308 : voltage-gated anion channel activity || GO:0015288 : porin activity || GO:0019901 : protein kinase binding || GO:0042802 : identical protein binding || GO:0044325 : ion channel binding || GO:0044877 : protein-containing complex binding	Enables the transmembrane transfer of an anion by a voltage-gated channel. An anion is a negatively charged ion. A voltage-gated channel is a channel whose open state is dependent on the voltage across the membrane in which it is embedded. [GOC:mtg_transport, GOC:vw, ISBN:0815340729] || Enables the transfer of substances, sized less than 1000 Da, from one side of a membrane to the other. The tran…	molecular_function [GO:0003674] || transporter activity [GO:0005215] || ion channel activity [GO:0005216] || voltage-gated ion channel activity [GO:0005244] || anion channel activity [GO:0005253] || binding [GO:0005488] || protein binding [GO:0005515] || voltage-gated anion channel activity [GO:0008308] || anion transmembrane transporter activity [GO:0008509] || ion transmembrane transporter acti…	http://amigo.geneontology.org/visualize?term_data_type=json&mode=amigo&term_data={%22GO%3A0008308%22%3A%7B%22fill%22%3A%22%23ffff66%22%2C%22font%22%3A%22black%22%7D,%22GO%3A0015288%22%3A%7B%22fill%22%3A%22%23ffff66%22%2C%22font%22%3A%22black%22%7D,%22GO%3A0019901%22%3A%7B%22fill%22%3A%22%23ffff66%22%2C%22font%22%3A%22black%22%7D,%22GO%3A0042802%22%3A%7B%22fill%22%3A%22%23ffff66%22%2C%22font%22%3A…
sp|P22626|ROA2_HUMAN	HNRNPA2B1	sp|P22626|ROA2_HUMAN; tr|A0A024RA28|A0A024RA28_HUMAN	tr|A0A087WUI2|A0A087WUI2_HUMAN; tr|A0A384NL58|A0A384NL58_HUMAN; tr|I6L957|I6L957_HUMAN	Heterogeneous nuclear ribonucleoproteins A2/B1 OS=Homo sapiens OX=9606 GN=HNRNPA2B1 PE=1 SV=2	106.34	2	3	5.67	37430	2	2	2	2	GGNFGFGDSR;IDTIEIITDR			36,1;70,24	1012,436279;1187,639755	2;2	507,22525;594,82703	-0,000165;-0,000123	10;10	1239;2359	0;0		GO:0000122 : negative regulation of transcription by RNA polymerase II || GO:0000398 : mRNA splicing, via spliceosome || GO:0006397 : mRNA processing || GO:0006406 : mRNA export from nucleus || GO:0016070 : RNA metabolic process || GO:0031053 : primary miRNA processing || GO:0035722 : interleukin-12-mediated signaling pathway || GO:0044806 : G-quadruplex DNA unwinding || GO:0048025 : negative reg…	Any process that stops, prevents, or reduces the frequency, rate or extent of transcription mediated by RNA polymerase II. [GOC:go_curators, GOC:txnOH] || The joining together of exons from one or more primary transcripts of messenger RNA (mRNA) and the excision of intron sequences, via a spliceosomal mechanism, so that mRNA consisting only of the joined exons is produced. [GOC:krc, ISBN:01985067…	negative regulation of transcription by RNA polymerase II [GO:0000122] || RNA splicing, via transesterification reactions [GO:0000375] || RNA splicing, via transesterification reactions with bulged adenosine as nucleophile [GO:0000377] || mRNA splicing, via spliceosome [GO:0000398] || telomere maintenance [GO:0000723] || nucleobase-containing compound metabolic process [GO:0006139] || DNA metabol…	http://amigo.geneontology.org/visualize?term_data_type=json&mode=amigo&term_data={%22GO%3A0000122%22%3A%7B%22fill%22%3A%22%23ffff66%22%2C%22font%22%3A%22black%22%7D,%22GO%3A0000398%22%3A%7B%22fill%22%3A%22%23ffff66%22%2C%22font%22%3A%22black%22%7D,%22GO%3A0006397%22%3A%7B%22fill%22%3A%22%23ffff66%22%2C%22font%22%3A%22black%22%7D,%22GO%3A0006406%22%3A%7B%22fill%22%3A%22%23ffff66%22%2C%22font%22%3A…	GO:0000781 : chromosome, telomeric region || GO:0005623 : cell || GO:0005634 : nucleus || GO:0005654 : nucleoplasm || GO:0005681 : spliceosomal complex || GO:0005737 : cytoplasm || GO:0015030 : Cajal body || GO:0016020 : membrane || GO:0016363 : nuclear matrix || GO:0070062 : extracellular exosome || GO:0071013 : catalytic step 2 spliceosome || GO:1990904 : ribonucleoprotein complex	The terminal region of a linear chromosome that includes the telomeric DNA repeats and associated proteins. [GOC:elh] || The basic structural and functional unit of all organisms. Includes the plasma membrane and any external encapsulating structures such as the cell wall and cell envelope. [GOC:go_curators] || A membrane-bounded organelle of eukaryotic cells in which chromosomes are housed and r…	chromosome, telomeric region [GO:0000781] || cellular_component [GO:0005575] || extracellular region [GO:0005576] || extracellular space [GO:0005615] || intracellular [GO:0005622] || cell [GO:0005623] || nucleus [GO:0005634] || nucleoplasm [GO:0005654] || spliceosomal complex [GO:0005681] || chromosome [GO:0005694] || cytoplasm [GO:0005737] || Cajal body [GO:0015030] || membrane [GO:0016020] || n…	http://amigo.geneontology.org/visualize?term_data_type=json&mode=amigo&term_data={%22GO%3A0000781%22%3A%7B%22fill%22%3A%22%23ffff66%22%2C%22font%22%3A%22black%22%7D,%22GO%3A0005623%22%3A%7B%22fill%22%3A%22%23ffff66%22%2C%22font%22%3A%22black%22%7D,%22GO%3A0005634%22%3A%7B%22fill%22%3A%22%23ffff66%22%2C%22font%22%3A%22black%22%7D,%22GO%3A0005654%22%3A%7B%22fill%22%3A%22%23ffff66%22%2C%22font%22%3A…	GO:0003723 : RNA binding || GO:0003729 : mRNA binding || GO:0003730 : mRNA 3'-UTR binding || GO:0035198 : miRNA binding || GO:0042802 : identical protein binding || GO:0043047 : single-stranded telomeric DNA binding || GO:0097157 : pre-mRNA intronic binding || GO:0098505 : G-rich strand telomeric DNA binding || GO:1990247 : N6-methyladenosine-containing RNA binding	Interacting selectively and non-covalently with an RNA molecule or a portion thereof. [GOC:jl, GOC:mah] || Interacting selectively and non-covalently with messenger RNA (mRNA), an intermediate molecule between DNA and protein. mRNA includes UTR and coding sequences, but does not contain introns. [GOC:kmv, GOC:pr, SO:0000234] || Interacting selectively and non-covalently with the 3' untranslated r…	molecular_function [GO:0003674] || nucleic acid binding [GO:0003676] || DNA binding [GO:0003677] || single-stranded DNA binding [GO:0003697] || RNA binding [GO:0003723] || mRNA binding [GO:0003729] || mRNA 3'-UTR binding [GO:0003730] || binding [GO:0005488] || protein binding [GO:0005515] || miRNA binding [GO:0035198] || pre-mRNA binding [GO:0036002] || telomeric DNA binding [GO:0042162] || ident…	http://amigo.geneontology.org/visualize?term_data_type=json&mode=amigo&term_data={%22GO%3A0003723%22%3A%7B%22fill%22%3A%22%23ffff66%22%2C%22font%22%3A%22black%22%7D,%22GO%3A0003729%22%3A%7B%22fill%22%3A%22%23ffff66%22%2C%22font%22%3A%22black%22%7D,%22GO%3A0003730%22%3A%7B%22fill%22%3A%22%23ffff66%22%2C%22font%22%3A%22black%22%7D,%22GO%3A0035198%22%3A%7B%22fill%22%3A%22%23ffff66%22%2C%22font%22%3A…
sp|P23396|RS3_HUMAN	RPS3	sp|P23396|RS3_HUMAN; tr|E9PJH4|E9PJH4_HUMAN; tr|E9PK82|E9PK82_HUMAN; tr|E9PL09|E9PL09_HUMAN; tr|E9PPU1|E9PPU1_HUMAN; tr|E9PQ96|E9PQ96_HUMAN; tr|F2Z2S8|F2Z2S8_HUMAN; tr|H0YCJ7|H0YCJ7_HUMAN; tr|H0YEU2|H0YEU2_HUMAN; tr|H0YF32|H0YF32_HUMAN; tr|Q53G83|Q53G83_HUMAN	tr|E9PQX2|E9PQX2_HUMAN; tr|H0YES8|H0YES8_HUMAN	40S ribosomal protein S3 OS=Homo sapiens OX=9606 GN=RPS3 PE=1 SV=2	94.57	11	2	9.05	26688	2	2	2	2	AELNEFLTR;ELAEDGYSGVEVR			51,79;42,78	1091,561096;1422,662674	2;2	546,78802;712,33801	0,000196;-0,000603	9;13	1735;4083	0;0		GO:0000184 : nuclear-transcribed mRNA catabolic process, nonsense-mediated decay || GO:0006281 : DNA repair || GO:0006412 : translation || GO:0006413 : translational initiation || GO:0006614 : SRP-dependent cotranslational protein targeting to membrane || GO:0006915 : apoptotic process || GO:0006974 : cellular response to DNA damage stimulus || GO:0006979 : response to oxidative stress || GO:0007…	The nonsense-mediated decay pathway for nuclear-transcribed mRNAs degrades mRNAs in which an amino-acid codon has changed to a nonsense codon; this prevents the translation of such mRNAs into truncated, and potentially harmful, proteins. [GOC:krc, GOC:ma, PMID:10025395] || The process of restoring DNA after damage. Genomes are subject to damage by chemical and physical agents in the environment (…	MAPK cascade [GO:0000165] || nuclear-transcribed mRNA catabolic process, nonsense-mediated decay [GO:0000184] || microtubule cytoskeleton organization [GO:0000226] || response to reactive oxygen species [GO:0000302] || nuclear-transcribed mRNA catabolic process [GO:0000956] || cell activation [GO:0001775] || cytokine production [GO:0001816] || regulation of cytokine production [GO:0001817] || pos…	http://amigo.geneontology.org/visualize?term_data_type=json&mode=amigo&term_data={%22GO%3A0000184%22%3A%7B%22fill%22%3A%22%23ffff66%22%2C%22font%22%3A%22black%22%7D,%22GO%3A0006281%22%3A%7B%22fill%22%3A%22%23ffff66%22%2C%22font%22%3A%22black%22%7D,%22GO%3A0006412%22%3A%7B%22fill%22%3A%22%23ffff66%22%2C%22font%22%3A%22black%22%7D,%22GO%3A0006413%22%3A%7B%22fill%22%3A%22%23ffff66%22%2C%22font%22%3A…	GO:0005634 : nucleus || GO:0005654 : nucleoplasm || GO:0005730 : nucleolus || GO:0005737 : cytoplasm || GO:0005743 : mitochondrial inner membrane || GO:0005759 : mitochondrial matrix || GO:0005783 : endoplasmic reticulum || GO:0005829 : cytosol || GO:0005840 : ribosome || GO:0005844 : polysome || GO:0005886 : plasma membrane || GO:0005925 : focal adhesion || GO:0014069 : postsynaptic density || G…	A membrane-bounded organelle of eukaryotic cells in which chromosomes are housed and replicated. In most cells, the nucleus contains all of the cell's chromosomes except the organellar chromosomes, and is the site of RNA synthesis and processing. In some species, or in specialized cell types, RNA metabolism or DNA replication may be absent. [GOC:go_curators] || That part of the nuclear content ot…	ruffle [GO:0001726] || cellular_component [GO:0005575] || extracellular region [GO:0005576] || extracellular space [GO:0005615] || intracellular [GO:0005622] || cell [GO:0005623] || nucleus [GO:0005634] || nucleoplasm [GO:0005654] || nucleolus [GO:0005730] || cytoplasm [GO:0005737] || mitochondrion [GO:0005739] || mitochondrial envelope [GO:0005740] || mitochondrial inner membrane [GO:0005743] ||…	http://amigo.geneontology.org/visualize?term_data_type=json&mode=amigo&term_data={%22GO%3A0005634%22%3A%7B%22fill%22%3A%22%23ffff66%22%2C%22font%22%3A%22black%22%7D,%22GO%3A0005654%22%3A%7B%22fill%22%3A%22%23ffff66%22%2C%22font%22%3A%22black%22%7D,%22GO%3A0005730%22%3A%7B%22fill%22%3A%22%23ffff66%22%2C%22font%22%3A%22black%22%7D,%22GO%3A0005737%22%3A%7B%22fill%22%3A%22%23ffff66%22%2C%22font%22%3A…	GO:0003677 : DNA binding || GO:0003684 : damaged DNA binding || GO:0003723 : RNA binding || GO:0003729 : mRNA binding || GO:0003735 : structural constituent of ribosome || GO:0003906 : DNA-(apurinic or apyrimidinic site) endonuclease activity || GO:0004520 : endodeoxyribonuclease activity || GO:0008017 : microtubule binding || GO:0008134 : transcription factor binding || GO:0008534 : oxidized pur…	Any molecular function by which a gene product interacts selectively and non-covalently with DNA (deoxyribonucleic acid). [GOC:dph, GOC:jl, GOC:tb, GOC:vw] || Interacting selectively and non-covalently with damaged DNA. [GOC:jl] || Interacting selectively and non-covalently with an RNA molecule or a portion thereof. [GOC:jl, GOC:mah] || Interacting selectively and non-covalently with messenger RN…	oxidized base lesion DNA N-glycosylase activity [GO:0000702] || molecular_function [GO:0003674] || nucleic acid binding [GO:0003676] || DNA binding [GO:0003677] || damaged DNA binding [GO:0003684] || double-stranded DNA binding [GO:0003690] || RNA binding [GO:0003723] || mRNA binding [GO:0003729] || structural constituent of ribosome [GO:0003735] || catalytic activity [GO:0003824] || DNA-(apurini…	http://amigo.geneontology.org/visualize?term_data_type=json&mode=amigo&term_data={%22GO%3A0003677%22%3A%7B%22fill%22%3A%22%23ffff66%22%2C%22font%22%3A%22black%22%7D,%22GO%3A0003684%22%3A%7B%22fill%22%3A%22%23ffff66%22%2C%22font%22%3A%22black%22%7D,%22GO%3A0003723%22%3A%7B%22fill%22%3A%22%23ffff66%22%2C%22font%22%3A%22black%22%7D,%22GO%3A0003729%22%3A%7B%22fill%22%3A%22%23ffff66%22%2C%22font%22%3A…
sp|P31943|HNRH1_HUMAN	HNRNPH1	sp|P31943|HNRH1_HUMAN; tr|A0A384MEJ3|A0A384MEJ3_HUMAN; tr|D6RBM0|D6RBM0_HUMAN; tr|D6RIU0|D6RIU0_HUMAN; tr|E5RGV0|E5RGV0_HUMAN; tr|E7EN40|E7EN40_HUMAN; tr|E9PCY7|E9PCY7_HUMAN; tr|G8JLB6|G8JLB6_HUMAN	sp|P55795|HNRH2_HUMAN; tr|A0A384MDT2|A0A384MDT2_HUMAN; tr|B4DFK9|B4DFK9_HUMAN; tr|D6R9D3|D6R9D3_HUMAN; tr|D6R9T0|D6R9T0_HUMAN; tr|D6RAM1|D6RAM1_HUMAN; tr|D6RDL0|D6RDL0_HUMAN; tr|D6RDU3|D6RDU3_HUMAN; tr|D6RF17|D6RF17_HUMAN; tr|D6RFM3|D6RFM3_HUMAN; tr|D6RIH9|D6RIH9_HUMAN; tr|D6RIT2|D6RIT2_HUMAN; tr|D6RJ04|D6RJ04_HUMAN; tr|E5RGH4|E5RGH4_HUMAN; tr|E7EQJ0|E7EQJ0_HUMAN; tr|H0YB39|H0YB39_HUMAN	Heterogeneous nuclear ribonucleoprotein H OS=Homo sapiens OX=9606 GN=HNRNPH1 PE=1 SV=4	88.47	8	16	6.68	49229	2	2	2	2	GLPWSCSADEVQR;STGEAFVQFASQEIAEK	Carbamidomethyl (C6)	Carbamidomethyl (C22)	46,41;42,06	1503,677628;1840,884293	2;2	752,84509;921,44885	-0,001;-0,000572	13;17	4835;7512	0;0		GO:0000398 : mRNA splicing, via spliceosome || GO:0006396 : RNA processing || GO:0008543 : fibroblast growth factor receptor signaling pathway || GO:0016070 : RNA metabolic process || GO:0043484 : regulation of RNA splicing	The joining together of exons from one or more primary transcripts of messenger RNA (mRNA) and the excision of intron sequences, via a spliceosomal mechanism, so that mRNA consisting only of the joined exons is produced. [GOC:krc, ISBN:0198506732, ISBN:0879695897] || Any process involved in the conversion of one or more primary RNA transcripts into one or more mature RNA molecules. [GOC:mah] || T…	RNA splicing, via transesterification reactions [GO:0000375] || RNA splicing, via transesterification reactions with bulged adenosine as nucleophile [GO:0000377] || mRNA splicing, via spliceosome [GO:0000398] || nucleobase-containing compound metabolic process [GO:0006139] || RNA processing [GO:0006396] || mRNA processing [GO:0006397] || cellular aromatic compound metabolic process [GO:0006725] |…	http://amigo.geneontology.org/visualize?term_data_type=json&mode=amigo&term_data={%22GO%3A0000398%22%3A%7B%22fill%22%3A%22%23ffff66%22%2C%22font%22%3A%22black%22%7D,%22GO%3A0006396%22%3A%7B%22fill%22%3A%22%23ffff66%22%2C%22font%22%3A%22black%22%7D,%22GO%3A0008543%22%3A%7B%22fill%22%3A%22%23ffff66%22%2C%22font%22%3A%22black%22%7D,%22GO%3A0016070%22%3A%7B%22fill%22%3A%22%23ffff66%22%2C%22font%22%3A…	GO:0005634 : nucleus || GO:0005654 : nucleoplasm || GO:0005829 : cytosol || GO:0016020 : membrane || GO:0071013 : catalytic step 2 spliceosome	A membrane-bounded organelle of eukaryotic cells in which chromosomes are housed and replicated. In most cells, the nucleus contains all of the cell's chromosomes except the organellar chromosomes, and is the site of RNA synthesis and processing. In some species, or in specialized cell types, RNA metabolism or DNA replication may be absent. [GOC:go_curators] || That part of the nuclear content ot…	cellular_component [GO:0005575] || intracellular [GO:0005622] || cell [GO:0005623] || nucleus [GO:0005634] || nucleoplasm [GO:0005654] || spliceosomal complex [GO:0005681] || cytoplasm [GO:0005737] || cytosol [GO:0005829] || membrane [GO:0016020] || membrane-enclosed lumen [GO:0031974] || nuclear lumen [GO:0031981] || protein-containing complex [GO:0032991] || organelle [GO:0043226] || membrane-b…	http://amigo.geneontology.org/visualize?term_data_type=json&mode=amigo&term_data={%22GO%3A0005634%22%3A%7B%22fill%22%3A%22%23ffff66%22%2C%22font%22%3A%22black%22%7D,%22GO%3A0005654%22%3A%7B%22fill%22%3A%22%23ffff66%22%2C%22font%22%3A%22black%22%7D,%22GO%3A0005829%22%3A%7B%22fill%22%3A%22%23ffff66%22%2C%22font%22%3A%22black%22%7D,%22GO%3A0016020%22%3A%7B%22fill%22%3A%22%23ffff66%22%2C%22font%22%3A…	GO:0003723 : RNA binding || GO:0008266 : poly(U) RNA binding	Interacting selectively and non-covalently with an RNA molecule or a portion thereof. [GOC:jl, GOC:mah] || Interacting selectively and non-covalently with a sequence of uracil residues in an RNA molecule. [GOC:mah]	molecular_function [GO:0003674] || nucleic acid binding [GO:0003676] || RNA binding [GO:0003723] || single-stranded RNA binding [GO:0003727] || binding [GO:0005488] || poly-pyrimidine tract binding [GO:0008187] || poly(U) RNA binding [GO:0008266] || organic cyclic compound binding [GO:0097159] || heterocyclic compound binding [GO:1901363]	http://amigo.geneontology.org/visualize?term_data_type=json&mode=amigo&term_data={%22GO%3A0003723%22%3A%7B%22fill%22%3A%22%23ffff66%22%2C%22font%22%3A%22black%22%7D,%22GO%3A0008266%22%3A%7B%22fill%22%3A%22%23ffff66%22%2C%22font%22%3A%22black%22%7D}&format=png&mode=basic&term_data_type=json
sp|P35268|RL22_HUMAN	RPL22	sp|P35268|RL22_HUMAN; tr|K7EJT5|K7EJT5_HUMAN; tr|K7EKS7|K7EKS7_HUMAN; tr|K7ELC4|K7ELC4_HUMAN; tr|K7EMH1|K7EMH1_HUMAN; tr|K7EP65|K7EP65_HUMAN; tr|K7ERI7|K7ERI7_HUMAN; tr|Q7Z4W8|Q7Z4W8_HUMAN		60S ribosomal protein L22 OS=Homo sapiens OX=9606 GN=RPL22 PE=1 SV=2	39.79	8	0	10.16	14787	1	1	1	1	AGNLGGGVVTIER			39,79	1241672806	2	62184326	-0,000419	13	2726	0		GO:0000184 : nuclear-transcribed mRNA catabolic process, nonsense-mediated decay || GO:0006412 : translation || GO:0006413 : translational initiation || GO:0006614 : SRP-dependent cotranslational protein targeting to membrane || GO:0019083 : viral transcription || GO:0046632 : alpha-beta T cell differentiation || GO:0099577 : regulation of translation at presynapse, modulating synaptic transmissi…	The nonsense-mediated decay pathway for nuclear-transcribed mRNAs degrades mRNAs in which an amino-acid codon has changed to a nonsense codon; this prevents the translation of such mRNAs into truncated, and potentially harmful, proteins. [GOC:krc, GOC:ma, PMID:10025395] || The cellular metabolic process in which a protein is formed, using the sequence of a mature mRNA or circRNA molecule to speci…	nuclear-transcribed mRNA catabolic process, nonsense-mediated decay [GO:0000184] || nuclear-transcribed mRNA catabolic process [GO:0000956] || cell activation [GO:0001775] || immune system process [GO:0002376] || immune system development [GO:0002520] || leukocyte differentiation [GO:0002521] || nucleobase-containing compound metabolic process [GO:0006139] || RNA catabolic process [GO:0006401] ||…	http://amigo.geneontology.org/visualize?term_data_type=json&mode=amigo&term_data={%22GO%3A0000184%22%3A%7B%22fill%22%3A%22%23ffff66%22%2C%22font%22%3A%22black%22%7D,%22GO%3A0006412%22%3A%7B%22fill%22%3A%22%23ffff66%22%2C%22font%22%3A%22black%22%7D,%22GO%3A0006413%22%3A%7B%22fill%22%3A%22%23ffff66%22%2C%22font%22%3A%22black%22%7D,%22GO%3A0006614%22%3A%7B%22fill%22%3A%22%23ffff66%22%2C%22font%22%3A…	GO:0005634 : nucleus || GO:0005737 : cytoplasm || GO:0005829 : cytosol || GO:0005840 : ribosome || GO:0005925 : focal adhesion || GO:0022625 : cytosolic large ribosomal subunit || GO:0070062 : extracellular exosome || GO:0098793 : presynapse || GO:0098978 : glutamatergic synapse || GO:1990904 : ribonucleoprotein complex	A membrane-bounded organelle of eukaryotic cells in which chromosomes are housed and replicated. In most cells, the nucleus contains all of the cell's chromosomes except the organellar chromosomes, and is the site of RNA synthesis and processing. In some species, or in specialized cell types, RNA metabolism or DNA replication may be absent. [GOC:go_curators] || All of the contents of a cell exclu…	cellular_component [GO:0005575] || extracellular region [GO:0005576] || extracellular space [GO:0005615] || intracellular [GO:0005622] || cell [GO:0005623] || nucleus [GO:0005634] || cytoplasm [GO:0005737] || cytosol [GO:0005829] || ribosome [GO:0005840] || adherens junction [GO:0005912] || cell-substrate adherens junction [GO:0005924] || focal adhesion [GO:0005925] || large ribosomal subunit [GO…	http://amigo.geneontology.org/visualize?term_data_type=json&mode=amigo&term_data={%22GO%3A0005634%22%3A%7B%22fill%22%3A%22%23ffff66%22%2C%22font%22%3A%22black%22%7D,%22GO%3A0005737%22%3A%7B%22fill%22%3A%22%23ffff66%22%2C%22font%22%3A%22black%22%7D,%22GO%3A0005829%22%3A%7B%22fill%22%3A%22%23ffff66%22%2C%22font%22%3A%22black%22%7D,%22GO%3A0005840%22%3A%7B%22fill%22%3A%22%23ffff66%22%2C%22font%22%3A…	GO:0003723 : RNA binding || GO:0003735 : structural constituent of ribosome || GO:0008201 : heparin binding || GO:0045182 : translation regulator activity	Interacting selectively and non-covalently with an RNA molecule or a portion thereof. [GOC:jl, GOC:mah] || The action of a molecule that contributes to the structural integrity of the ribosome. [GOC:mah] || Interacting selectively and non-covalently with heparin, any member of a group of glycosaminoglycans found mainly as an intracellular component of mast cells and which consist predominantly of…	molecular_function [GO:0003674] || nucleic acid binding [GO:0003676] || RNA binding [GO:0003723] || structural constituent of ribosome [GO:0003735] || structural molecule activity [GO:0005198] || binding [GO:0005488] || glycosaminoglycan binding [GO:0005539] || heparin binding [GO:0008201] || ion binding [GO:0043167] || anion binding [GO:0043168] || translation regulator activity [GO:0045182] || …	http://amigo.geneontology.org/visualize?term_data_type=json&mode=amigo&term_data={%22GO%3A0003723%22%3A%7B%22fill%22%3A%22%23ffff66%22%2C%22font%22%3A%22black%22%7D,%22GO%3A0003735%22%3A%7B%22fill%22%3A%22%23ffff66%22%2C%22font%22%3A%22black%22%7D,%22GO%3A0008201%22%3A%7B%22fill%22%3A%22%23ffff66%22%2C%22font%22%3A%22black%22%7D,%22GO%3A0045182%22%3A%7B%22fill%22%3A%22%23ffff66%22%2C%22font%22%3A…
sp|P42166|LAP2A_HUMAN	TMPO	sp|P42166|LAP2A_HUMAN; sp|P42167|LAP2B_HUMAN; tr|A0A024RBE7|A0A024RBE7_HUMAN; tr|A0A024RBH7|A0A024RBH7_HUMAN; tr|G5E972|G5E972_HUMAN; tr|H0YJH7|H0YJH7_HUMAN; tr|Q59G12|Q59G12_HUMAN		Lamina-associated polypeptide 2, isoform alpha OS=Homo sapiens OX=9606 GN=TMPO PE=1 SV=2	44.05	7	0	1.87	75492	1	1	1	1	YGVNPGPIVGTTR			44,05	1329704117	2	66585962	0,000285	13	3359	0		GO:0006355 : regulation of transcription, DNA-templated	Any process that modulates the frequency, rate or extent of cellular DNA-templated transcription. [GOC:go_curators, GOC:txnOH]	nucleobase-containing compound metabolic process [GO:0006139] || transcription, DNA-templated [GO:0006351] || regulation of transcription, DNA-templated [GO:0006355] || cellular aromatic compound metabolic process [GO:0006725] || nitrogen compound metabolic process [GO:0006807] || biological_process [GO:0008150] || metabolic process [GO:0008152] || biosynthetic process [GO:0009058] || macromolecu…	http://amigo.geneontology.org/visualize?term_data_type=json&mode=amigo&term_data={%22GO%3A0006355%22%3A%7B%22fill%22%3A%22%23ffff66%22%2C%22font%22%3A%22black%22%7D}&format=png&mode=basic&term_data_type=json	GO:0000785 : chromatin || GO:0005634 : nucleus || GO:0005635 : nuclear envelope || GO:0005637 : nuclear inner membrane || GO:0005737 : cytoplasm || GO:0016020 : membrane || GO:0016021 : integral component of membrane || GO:0031965 : nuclear membrane	The ordered and organized complex of DNA, protein, and sometimes RNA, that forms the chromosome. [GOC:elh, PMID:20404130] || A membrane-bounded organelle of eukaryotic cells in which chromosomes are housed and replicated. In most cells, the nucleus contains all of the cell's chromosomes except the organellar chromosomes, and is the site of RNA synthesis and processing. In some species, or in spec…	chromatin [GO:0000785] || cellular_component [GO:0005575] || intracellular [GO:0005622] || cell [GO:0005623] || nucleus [GO:0005634] || nuclear envelope [GO:0005635] || nuclear inner membrane [GO:0005637] || chromosome [GO:0005694] || cytoplasm [GO:0005737] || endomembrane system [GO:0012505] || membrane [GO:0016020] || integral component of membrane [GO:0016021] || organelle inner membrane [GO:0…	http://amigo.geneontology.org/visualize?term_data_type=json&mode=amigo&term_data={%22GO%3A0000785%22%3A%7B%22fill%22%3A%22%23ffff66%22%2C%22font%22%3A%22black%22%7D,%22GO%3A0005634%22%3A%7B%22fill%22%3A%22%23ffff66%22%2C%22font%22%3A%22black%22%7D,%22GO%3A0005635%22%3A%7B%22fill%22%3A%22%23ffff66%22%2C%22font%22%3A%22black%22%7D,%22GO%3A0005637%22%3A%7B%22fill%22%3A%22%23ffff66%22%2C%22font%22%3A…	GO:0003677 : DNA binding || GO:0005521 : lamin binding || GO:0045296 : cadherin binding	Any molecular function by which a gene product interacts selectively and non-covalently with DNA (deoxyribonucleic acid). [GOC:dph, GOC:jl, GOC:tb, GOC:vw] || Interacting selectively and non-covalently with lamin; any of a group of intermediate-filament proteins that form the fibrous matrix on the inner surface of the nuclear envelope. [GOC:jl, ISBN:0198506732] || Interacting selectively and non-…	molecular_function [GO:0003674] || nucleic acid binding [GO:0003676] || DNA binding [GO:0003677] || binding [GO:0005488] || protein binding [GO:0005515] || lamin binding [GO:0005521] || cadherin binding [GO:0045296] || cell adhesion molecule binding [GO:0050839] || organic cyclic compound binding [GO:0097159] || heterocyclic compound binding [GO:1901363]	http://amigo.geneontology.org/visualize?term_data_type=json&mode=amigo&term_data={%22GO%3A0003677%22%3A%7B%22fill%22%3A%22%23ffff66%22%2C%22font%22%3A%22black%22%7D,%22GO%3A0005521%22%3A%7B%22fill%22%3A%22%23ffff66%22%2C%22font%22%3A%22black%22%7D,%22GO%3A0045296%22%3A%7B%22fill%22%3A%22%23ffff66%22%2C%22font%22%3A%22black%22%7D}&format=png&mode=basic&term_data_type=json
sp|P45880|VDAC2_HUMAN	VDAC2	sp|P45880|VDAC2_HUMAN; tr|A0A024QZN9|A0A024QZN9_HUMAN; tr|A0A024QZT0|A0A024QZT0_HUMAN; tr|A0A0A0MR02|A0A0A0MR02_HUMAN; tr|B4DKM5|B4DKM5_HUMAN	tr|A2A3S1|A2A3S1_HUMAN; tr|Q5JSD1|Q5JSD1_HUMAN; tr|Q5JSD2|Q5JSD2_HUMAN	Voltage-dependent anion-selective channel protein 2 OS=Homo sapiens OX=9606 GN=VDAC2 PE=1 SV=2	134.1	5	3	12.24	31567	3	3	3	3	VTGTLETK;NNFAVGYR;VNNSSLIGVGYTQTLRPGVK			41,99;45,87;46,24	847,465103;939,456253;2102,148407	2;2;3	424,73987;470,73529;701,72308	0,000042;-0,000112;-0,000332	8;8;20	276;815;8882	0;0;0		GO:0006820 : anion transport || GO:0007339 : binding of sperm to zona pellucida || GO:0032272 : negative regulation of protein polymerization || GO:2001243 : negative regulation of intrinsic apoptotic signaling pathway	The directed movement of anions, atoms or small molecules with a net negative charge, into, out of or within a cell, or between cells, by means of some agent such as a transporter or pore. [GOC:ai] || The process in which the sperm binds to the zona pellucida glycoprotein layer of the egg. The process begins with the attachment of the sperm plasma membrane to the zona pellucida and includes attac…	reproduction [GO:0000003] || transport [GO:0006810] || ion transport [GO:0006811] || anion transport [GO:0006820] || apoptotic process [GO:0006915] || cell communication [GO:0007154] || signal transduction [GO:0007165] || single fertilization [GO:0007338] || binding of sperm to zona pellucida [GO:0007339] || cell recognition [GO:0008037] || biological_process [GO:0008150] || cell death [GO:000821…	http://amigo.geneontology.org/visualize?term_data_type=json&mode=amigo&term_data={%22GO%3A0006820%22%3A%7B%22fill%22%3A%22%23ffff66%22%2C%22font%22%3A%22black%22%7D,%22GO%3A0007339%22%3A%7B%22fill%22%3A%22%23ffff66%22%2C%22font%22%3A%22black%22%7D,%22GO%3A0032272%22%3A%7B%22fill%22%3A%22%23ffff66%22%2C%22font%22%3A%22black%22%7D,%22GO%3A2001243%22%3A%7B%22fill%22%3A%22%23ffff66%22%2C%22font%22%3A…	GO:0001669 : acrosomal vesicle || GO:0005634 : nucleus || GO:0005739 : mitochondrion || GO:0005741 : mitochondrial outer membrane || GO:0008021 : synaptic vesicle || GO:0042645 : mitochondrial nucleoid || GO:0045121 : membrane raft || GO:0046930 : pore complex	A structure in the head of a spermatozoon that contains acid hydrolases, and is concerned with the breakdown of the outer membrane of the ovum during fertilization. It lies just beneath the plasma membrane and is derived from the lysosome. [ISBN:0124325653, ISBN:0198506732] || A membrane-bounded organelle of eukaryotic cells in which chromosomes are housed and replicated. In most cells, the nucle…	acrosomal vesicle [GO:0001669] || cellular_component [GO:0005575] || intracellular [GO:0005622] || cell [GO:0005623] || nucleus [GO:0005634] || cytoplasm [GO:0005737] || mitochondrion [GO:0005739] || mitochondrial envelope [GO:0005740] || mitochondrial outer membrane [GO:0005741] || mitochondrial matrix [GO:0005759] || synaptic vesicle [GO:0008021] || nucleoid [GO:0009295] || endomembrane system …	http://amigo.geneontology.org/visualize?term_data_type=json&mode=amigo&term_data={%22GO%3A0001669%22%3A%7B%22fill%22%3A%22%23ffff66%22%2C%22font%22%3A%22black%22%7D,%22GO%3A0005634%22%3A%7B%22fill%22%3A%22%23ffff66%22%2C%22font%22%3A%22black%22%7D,%22GO%3A0005739%22%3A%7B%22fill%22%3A%22%23ffff66%22%2C%22font%22%3A%22black%22%7D,%22GO%3A0005741%22%3A%7B%22fill%22%3A%22%23ffff66%22%2C%22font%22%3A…	GO:0000166 : nucleotide binding || GO:0008308 : voltage-gated anion channel activity || GO:0015288 : porin activity	Interacting selectively and non-covalently with a nucleotide, any compound consisting of a nucleoside that is esterified with (ortho)phosphate or an oligophosphate at any hydroxyl group on the ribose or deoxyribose. [GOC:mah, ISBN:0198547684] || Enables the transmembrane transfer of an anion by a voltage-gated channel. An anion is a negatively charged ion. A voltage-gated channel is a channel who…	nucleotide binding [GO:0000166] || molecular_function [GO:0003674] || transporter activity [GO:0005215] || ion channel activity [GO:0005216] || voltage-gated ion channel activity [GO:0005244] || anion channel activity [GO:0005253] || binding [GO:0005488] || voltage-gated anion channel activity [GO:0008308] || anion transmembrane transporter activity [GO:0008509] || ion transmembrane transporter a…	http://amigo.geneontology.org/visualize?term_data_type=json&mode=amigo&term_data={%22GO%3A0000166%22%3A%7B%22fill%22%3A%22%23ffff66%22%2C%22font%22%3A%22black%22%7D,%22GO%3A0008308%22%3A%7B%22fill%22%3A%22%23ffff66%22%2C%22font%22%3A%22black%22%7D,%22GO%3A0015288%22%3A%7B%22fill%22%3A%22%23ffff66%22%2C%22font%22%3A%22black%22%7D}&format=png&mode=basic&term_data_type=json
sp|P46087|NOP2_HUMAN	NOP2	sp|P46087|NOP2_HUMAN		Probable 28S rRNA (cytosine(4447)-C(5))-methyltransferase OS=Homo sapiens OX=9606 GN=NOP2 PE=1 SV=2	51.57	1	0	1.85	89302	1	1	1	1	LVPTGLDFGQEGFTR			51,57	1635825699	2	81891943	-0,000695	15	5944	0		GO:0000027 : ribosomal large subunit assembly || GO:0006357 : regulation of transcription by RNA polymerase II || GO:0008284 : positive regulation of cell population proliferation || GO:0070475 : rRNA base methylation || GO:1901796 : regulation of signal transduction by p53 class mediator	The aggregation, arrangement and bonding together of constituent RNAs and proteins to form the large ribosomal subunit. [GOC:jl] || Any process that modulates the frequency, rate or extent of transcription mediated by RNA polymerase II. [GOC:go_curators, GOC:txnOH] || Any process that activates or increases the rate or extent of cell proliferation. [GOC:go_curators] || The addition of a methyl gr…	ribosomal large subunit assembly [GO:0000027] || rRNA modification [GO:0000154] || RNA methylation [GO:0001510] || nucleobase-containing compound metabolic process [GO:0006139] || transcription, DNA-templated [GO:0006351] || regulation of transcription, DNA-templated [GO:0006355] || regulation of transcription by RNA polymerase II [GO:0006357] || rRNA processing [GO:0006364] || transcription by R…	http://amigo.geneontology.org/visualize?term_data_type=json&mode=amigo&term_data={%22GO%3A0000027%22%3A%7B%22fill%22%3A%22%23ffff66%22%2C%22font%22%3A%22black%22%7D,%22GO%3A0006357%22%3A%7B%22fill%22%3A%22%23ffff66%22%2C%22font%22%3A%22black%22%7D,%22GO%3A0008284%22%3A%7B%22fill%22%3A%22%23ffff66%22%2C%22font%22%3A%22black%22%7D,%22GO%3A0070475%22%3A%7B%22fill%22%3A%22%23ffff66%22%2C%22font%22%3A…	GO:0005654 : nucleoplasm || GO:0005730 : nucleolus	That part of the nuclear content other than the chromosomes or the nucleolus. [GOC:ma, ISBN:0124325653] || A small, dense body one or more of which are present in the nucleus of eukaryotic cells. It is rich in RNA and protein, is not bounded by a limiting membrane, and is not seen during mitosis. Its prime function is the transcription of the nucleolar DNA into 45S ribosomal-precursor RNA, the pr…	cellular_component [GO:0005575] || intracellular [GO:0005622] || cell [GO:0005623] || nucleus [GO:0005634] || nucleoplasm [GO:0005654] || nucleolus [GO:0005730] || membrane-enclosed lumen [GO:0031974] || nuclear lumen [GO:0031981] || organelle [GO:0043226] || membrane-bounded organelle [GO:0043227] || non-membrane-bounded organelle [GO:0043228] || intracellular organelle [GO:0043229] || intracell…	http://amigo.geneontology.org/visualize?term_data_type=json&mode=amigo&term_data={%22GO%3A0005654%22%3A%7B%22fill%22%3A%22%23ffff66%22%2C%22font%22%3A%22black%22%7D,%22GO%3A0005730%22%3A%7B%22fill%22%3A%22%23ffff66%22%2C%22font%22%3A%22black%22%7D}&format=png&mode=basic&term_data_type=json	GO:0003723 : RNA binding || GO:0009383 : rRNA (cytosine-C5-)-methyltransferase activity	Interacting selectively and non-covalently with an RNA molecule or a portion thereof. [GOC:jl, GOC:mah] || Catalysis of the transfer of a methyl group from S-adenosyl-L-methionine to cytosine to form 5-methylcytosine in small subunit ribosomal RNA. [GOC:imk, PMID:10026269, PMID:18786544]	molecular_function [GO:0003674] || nucleic acid binding [GO:0003676] || RNA binding [GO:0003723] || catalytic activity [GO:0003824] || binding [GO:0005488] || methyltransferase activity [GO:0008168] || C-methyltransferase activity [GO:0008169] || RNA methyltransferase activity [GO:0008173] || rRNA methyltransferase activity [GO:0008649] || S-adenosylmethionine-dependent methyltransferase activity…	http://amigo.geneontology.org/visualize?term_data_type=json&mode=amigo&term_data={%22GO%3A0003723%22%3A%7B%22fill%22%3A%22%23ffff66%22%2C%22font%22%3A%22black%22%7D,%22GO%3A0009383%22%3A%7B%22fill%22%3A%22%23ffff66%22%2C%22font%22%3A%22black%22%7D}&format=png&mode=basic&term_data_type=json
sp|P51532|SMCA4_HUMAN	SMARCA4	sp|P51532|SMCA4_HUMAN; tr|A0A0A0MT49|A0A0A0MT49_HUMAN; tr|A0A2R8Y4P4|A0A2R8Y4P4_HUMAN; tr|A0A2R8Y7S2|A0A2R8Y7S2_HUMAN; tr|A0A2R8YGG3|A0A2R8YGG3_HUMAN; tr|A7E2E1|A7E2E1_HUMAN; tr|B9EGQ8|B9EGQ8_HUMAN; tr|Q9HBD4|Q9HBD4_HUMAN	sp|P51531|SMCA2_HUMAN; tr|A0A0U1RQZ9|A0A0U1RQZ9_HUMAN; tr|A0A2R8Y440|A0A2R8Y440_HUMAN; tr|A0A2R8Y4C5|A0A2R8Y4C5_HUMAN; tr|A0A2R8Y523|A0A2R8Y523_HUMAN; tr|A0A2R8Y526|A0A2R8Y526_HUMAN; tr|A0A2R8Y5K3|A0A2R8Y5K3_HUMAN; tr|A0A2R8Y6N0|A0A2R8Y6N0_HUMAN; tr|A0A2R8Y6V2|A0A2R8Y6V2_HUMAN; tr|A0A2R8Y7F3|A0A2R8Y7F3_HUMAN; tr|A0A2R8Y7Y7|A0A2R8Y7Y7_HUMAN; tr|A0A2R8YDA1|A0A2R8YDA1_HUMAN; tr|A0A2R8YF58|A0A2R8YF58…	Transcription activator BRG1 OS=Homo sapiens OX=9606 GN=SMARCA4 PE=1 SV=2	108.16	8	24	1.15	184646	2	2	2	2	IGQQNEVR;GLDPVEILQER			58,76;49,4	942,488281;1267,6772	2;2	472,25189;634,84576	0,000473;-0,000116	8;11	845;2903	0;0		GO:0000122 : negative regulation of transcription by RNA polymerase II || GO:0003407 : neural retina development || GO:0006325 : chromatin organization || GO:0006337 : nucleosome disassembly || GO:0006338 : chromatin remodeling || GO:0006355 : regulation of transcription, DNA-templated || GO:0006357 : regulation of transcription by RNA polymerase II || GO:0007399 : nervous system development || G…	Any process that stops, prevents, or reduces the frequency, rate or extent of transcription mediated by RNA polymerase II. [GOC:go_curators, GOC:txnOH] || The progression of the neural retina over time from its initial formation to the mature structure. The neural retina is the part of the retina that contains neurons and photoreceptor cells. [GOC:ascb_2009, GOC:dph, GOC:tb] || Any process that r…	negative regulation of transcription by RNA polymerase II [GO:0000122] || regulation of cell growth [GO:0001558] || eye development [GO:0001654] || cellular glucose homeostasis [GO:0001678] || neural retina development [GO:0003407] || nucleobase-containing compound metabolic process [GO:0006139] || chromatin organization [GO:0006325] || chromatin assembly or disassembly [GO:0006333] || nucleosome…	http://amigo.geneontology.org/visualize?term_data_type=json&mode=amigo&term_data={%22GO%3A0000122%22%3A%7B%22fill%22%3A%22%23ffff66%22%2C%22font%22%3A%22black%22%7D,%22GO%3A0003407%22%3A%7B%22fill%22%3A%22%23ffff66%22%2C%22font%22%3A%22black%22%7D,%22GO%3A0006325%22%3A%7B%22fill%22%3A%22%23ffff66%22%2C%22font%22%3A%22black%22%7D,%22GO%3A0006337%22%3A%7B%22fill%22%3A%22%23ffff66%22%2C%22font%22%3A…	GO:0000790 : nuclear chromatin || GO:0005615 : extracellular space || GO:0005634 : nucleus || GO:0005654 : nucleoplasm || GO:0005730 : nucleolus || GO:0016020 : membrane || GO:0016514 : SWI/SNF complex || GO:0032991 : protein-containing complex || GO:0071564 : npBAF complex || GO:0071565 : nBAF complex	The ordered and organized complex of DNA, protein, and sometimes RNA, that forms the chromosome in the nucleus. [GOC:elh, PMID:20404130] || That part of a multicellular organism outside the cells proper, usually taken to be outside the plasma membranes, and occupied by fluid. [ISBN:0198547684] || A membrane-bounded organelle of eukaryotic cells in which chromosomes are housed and replicated. In m…	nuclear chromosome [GO:0000228] || chromatin [GO:0000785] || nuclear chromatin [GO:0000790] || cellular_component [GO:0005575] || extracellular region [GO:0005576] || extracellular space [GO:0005615] || intracellular [GO:0005622] || cell [GO:0005623] || nucleus [GO:0005634] || nucleoplasm [GO:0005654] || chromosome [GO:0005694] || nucleolus [GO:0005730] || membrane [GO:0016020] || SWI/SNF complex…	http://amigo.geneontology.org/visualize?term_data_type=json&mode=amigo&term_data={%22GO%3A0000790%22%3A%7B%22fill%22%3A%22%23ffff66%22%2C%22font%22%3A%22black%22%7D,%22GO%3A0005615%22%3A%7B%22fill%22%3A%22%23ffff66%22%2C%22font%22%3A%22black%22%7D,%22GO%3A0005634%22%3A%7B%22fill%22%3A%22%23ffff66%22%2C%22font%22%3A%22black%22%7D,%22GO%3A0005654%22%3A%7B%22fill%22%3A%22%23ffff66%22%2C%22font%22%3A…	GO:0001164 : RNA polymerase I CORE element sequence-specific DNA binding || GO:0002039 : p53 binding || GO:0003713 : transcription coactivator activity || GO:0003714 : transcription corepressor activity || GO:0003723 : RNA binding || GO:0004386 : helicase activity || GO:0005524 : ATP binding || GO:0008094 : DNA-dependent ATPase activity || GO:0008134 : transcription factor binding || GO:0016887 :…	Interacting selectively and non-covalently with the regulatory region composed of the transcription start site and binding sites for transcription factors of the RNA polymerase I transcription machinery. This site is often referred to as the CORE element. In mammalian cells, the CORE element functions in conjunction with the Upstream Control Element (UCE), while in fungi, protozoa, and plants, th…	nucleotide binding [GO:0000166] || transcription regulatory region sequence-specific DNA binding [GO:0000976] || RNA polymerase I regulatory region DNA binding [GO:0001013] || core promoter sequence-specific DNA binding [GO:0001046] || core promoter binding [GO:0001047] || regulatory region nucleic acid binding [GO:0001067] || RNA polymerase I regulatory region sequence-specific DNA binding [GO:0…	http://amigo.geneontology.org/visualize?term_data_type=json&mode=amigo&term_data={%22GO%3A0001164%22%3A%7B%22fill%22%3A%22%23ffff66%22%2C%22font%22%3A%22black%22%7D,%22GO%3A0002039%22%3A%7B%22fill%22%3A%22%23ffff66%22%2C%22font%22%3A%22black%22%7D,%22GO%3A0003713%22%3A%7B%22fill%22%3A%22%23ffff66%22%2C%22font%22%3A%22black%22%7D,%22GO%3A0003714%22%3A%7B%22fill%22%3A%22%23ffff66%22%2C%22font%22%3A…
sp|P52272|HNRPM_HUMAN	HNRNPM	sp|P52272|HNRPM_HUMAN; tr|A0A087X0X3|A0A087X0X3_HUMAN; tr|Q59ES8|Q59ES8_HUMAN; tr|Q7KYM9|Q7KYM9_HUMAN	tr|B4DEG4|B4DEG4_HUMAN; tr|M0QY96|M0QY96_HUMAN; tr|M0QYQ7|M0QYQ7_HUMAN; tr|M0R019|M0R019_HUMAN; tr|M0R2I7|M0R2I7_HUMAN; tr|M0R2T0|M0R2T0_HUMAN; tr|Q6P2D7|Q6P2D7_HUMAN	Heterogeneous nuclear ribonucleoprotein M OS=Homo sapiens OX=9606 GN=HNRNPM PE=1 SV=3	84.4	4	7	3.84	77516	2	2	2	2	MGLAMGGGGGASFDR;LGSTVFVANLDYK	Oxidation (M1); Oxidation (M5)	Oxidation (M607); Oxidation (M611)	45,73;38,67	1414,596954;1425,750381	2;2	708,30579;713,88257	0,000037;0,000104	15;13	4000;4110	0;0	Oxidation (M1) = 1.0,Oxidation (M5) = 1.0	GO:0000380 : alternative mRNA splicing, via spliceosome || GO:0000398 : mRNA splicing, via spliceosome || GO:0008543 : fibroblast growth factor receptor signaling pathway || GO:0016070 : RNA metabolic process || GO:2000815 : regulation of mRNA stability involved in response to oxidative stress	The process of generating multiple mRNA molecules from a given set of exons by differential use of exons from the primary transcript(s) to form multiple mature mRNAs that vary in their exon composition. [GOC:krc, PMID:12110900] || The joining together of exons from one or more primary transcripts of messenger RNA (mRNA) and the excision of intron sequences, via a spliceosomal mechanism, so that m…	RNA splicing, via transesterification reactions [GO:0000375] || RNA splicing, via transesterification reactions with bulged adenosine as nucleophile [GO:0000377] || alternative mRNA splicing, via spliceosome [GO:0000380] || mRNA splicing, via spliceosome [GO:0000398] || nucleobase-containing compound metabolic process [GO:0006139] || RNA processing [GO:0006396] || mRNA processing [GO:0006397] || …	http://amigo.geneontology.org/visualize?term_data_type=json&mode=amigo&term_data={%22GO%3A0000380%22%3A%7B%22fill%22%3A%22%23ffff66%22%2C%22font%22%3A%22black%22%7D,%22GO%3A0000398%22%3A%7B%22fill%22%3A%22%23ffff66%22%2C%22font%22%3A%22black%22%7D,%22GO%3A0008543%22%3A%7B%22fill%22%3A%22%23ffff66%22%2C%22font%22%3A%22black%22%7D,%22GO%3A0016070%22%3A%7B%22fill%22%3A%22%23ffff66%22%2C%22font%22%3A…	GO:0005634 : nucleus || GO:0005654 : nucleoplasm || GO:0005681 : spliceosomal complex || GO:0005730 : nucleolus || GO:0005737 : cytoplasm || GO:0016020 : membrane || GO:0016363 : nuclear matrix || GO:0042382 : paraspeckles || GO:0062023 : collagen-containing extracellular matrix || GO:0070062 : extracellular exosome || GO:0071013 : catalytic step 2 spliceosome || GO:0071014 : post-mRNA release sp…	A membrane-bounded organelle of eukaryotic cells in which chromosomes are housed and replicated. In most cells, the nucleus contains all of the cell's chromosomes except the organellar chromosomes, and is the site of RNA synthesis and processing. In some species, or in specialized cell types, RNA metabolism or DNA replication may be absent. [GOC:go_curators] || That part of the nuclear content ot…	cellular_component [GO:0005575] || extracellular region [GO:0005576] || extracellular space [GO:0005615] || intracellular [GO:0005622] || cell [GO:0005623] || nucleus [GO:0005634] || nucleoplasm [GO:0005654] || spliceosomal complex [GO:0005681] || nucleolus [GO:0005730] || cytoplasm [GO:0005737] || membrane [GO:0016020] || nuclear matrix [GO:0016363] || nuclear body [GO:0016604] || extracellular …	http://amigo.geneontology.org/visualize?term_data_type=json&mode=amigo&term_data={%22GO%3A0005634%22%3A%7B%22fill%22%3A%22%23ffff66%22%2C%22font%22%3A%22black%22%7D,%22GO%3A0005654%22%3A%7B%22fill%22%3A%22%23ffff66%22%2C%22font%22%3A%22black%22%7D,%22GO%3A0005681%22%3A%7B%22fill%22%3A%22%23ffff66%22%2C%22font%22%3A%22black%22%7D,%22GO%3A0005730%22%3A%7B%22fill%22%3A%22%23ffff66%22%2C%22font%22%3A…	GO:0003723 : RNA binding || GO:0003729 : mRNA binding || GO:0019904 : protein domain specific binding	Interacting selectively and non-covalently with an RNA molecule or a portion thereof. [GOC:jl, GOC:mah] || Interacting selectively and non-covalently with messenger RNA (mRNA), an intermediate molecule between DNA and protein. mRNA includes UTR and coding sequences, but does not contain introns. [GOC:kmv, GOC:pr, SO:0000234] || Interacting selectively and non-covalently with a specific domain of …	molecular_function [GO:0003674] || nucleic acid binding [GO:0003676] || RNA binding [GO:0003723] || mRNA binding [GO:0003729] || binding [GO:0005488] || protein binding [GO:0005515] || protein domain specific binding [GO:0019904] || organic cyclic compound binding [GO:0097159] || heterocyclic compound binding [GO:1901363]	http://amigo.geneontology.org/visualize?term_data_type=json&mode=amigo&term_data={%22GO%3A0003723%22%3A%7B%22fill%22%3A%22%23ffff66%22%2C%22font%22%3A%22black%22%7D,%22GO%3A0003729%22%3A%7B%22fill%22%3A%22%23ffff66%22%2C%22font%22%3A%22black%22%7D,%22GO%3A0019904%22%3A%7B%22fill%22%3A%22%23ffff66%22%2C%22font%22%3A%22black%22%7D}&format=png&mode=basic&term_data_type=json
sp|P57721|PCBP3_HUMAN	PCBP3	sp|P57721|PCBP3_HUMAN; sp|Q15365|PCBP1_HUMAN; sp|Q15366|PCBP2_HUMAN; tr|A0A384N6B9|A0A384N6B9_HUMAN; tr|B4DLC0|B4DLC0_HUMAN; tr|B4DRD7|B4DRD7_HUMAN; tr|E9PFP8|E9PFP8_HUMAN; tr|F8VTZ0|F8VTZ0_HUMAN; tr|F8VXH9|F8VXH9_HUMAN; tr|F8VZX2|F8VZX2_HUMAN; tr|F8W0G4|F8W0G4_HUMAN; tr|F8W1G6|F8W1G6_HUMAN; tr|H3BRU6|H3BRU6_HUMAN; tr|J3QT27|J3QT27_HUMAN; tr|Q53SS8|Q53SS8_HUMAN; tr|Q5MJP6|Q5MJP6_HUMAN		Poly(rC)-binding protein 3 OS=Homo sapiens OX=9606 GN=PCBP3 PE=2 SV=2	42.52	16	0	2.96	39465	1	1	1	1	INISEGNCPER	Carbamidomethyl (C8)	Carbamidomethyl (C86)	42,52	1287587723	2	64480078	-0,000357	11	3040	0		GO:0000398 : mRNA splicing, via spliceosome || GO:0016070 : RNA metabolic process || GO:0016071 : mRNA metabolic process || GO:0039694 : viral RNA genome replication || GO:0045944 : positive regulation of transcription by RNA polymerase II	The joining together of exons from one or more primary transcripts of messenger RNA (mRNA) and the excision of intron sequences, via a spliceosomal mechanism, so that mRNA consisting only of the joined exons is produced. [GOC:krc, ISBN:0198506732, ISBN:0879695897] || The cellular chemical reactions and pathways involving RNA, ribonucleic acid, one of the two main type of nucleic acid, consisting …	RNA splicing, via transesterification reactions [GO:0000375] || RNA splicing, via transesterification reactions with bulged adenosine as nucleophile [GO:0000377] || mRNA splicing, via spliceosome [GO:0000398] || nucleobase-containing compound metabolic process [GO:0006139] || transcription, DNA-templated [GO:0006351] || regulation of transcription, DNA-templated [GO:0006355] || regulation of tran…	http://amigo.geneontology.org/visualize?term_data_type=json&mode=amigo&term_data={%22GO%3A0000398%22%3A%7B%22fill%22%3A%22%23ffff66%22%2C%22font%22%3A%22black%22%7D,%22GO%3A0016070%22%3A%7B%22fill%22%3A%22%23ffff66%22%2C%22font%22%3A%22black%22%7D,%22GO%3A0016071%22%3A%7B%22fill%22%3A%22%23ffff66%22%2C%22font%22%3A%22black%22%7D,%22GO%3A0039694%22%3A%7B%22fill%22%3A%22%23ffff66%22%2C%22font%22%3A…	GO:0005634 : nucleus || GO:0005654 : nucleoplasm || GO:0005737 : cytoplasm || GO:0005829 : cytosol || GO:0016020 : membrane || GO:0016607 : nuclear speck || GO:0036464 : cytoplasmic ribonucleoprotein granule || GO:0070062 : extracellular exosome	A membrane-bounded organelle of eukaryotic cells in which chromosomes are housed and replicated. In most cells, the nucleus contains all of the cell's chromosomes except the organellar chromosomes, and is the site of RNA synthesis and processing. In some species, or in specialized cell types, RNA metabolism or DNA replication may be absent. [GOC:go_curators] || That part of the nuclear content ot…	cellular_component [GO:0005575] || extracellular region [GO:0005576] || extracellular space [GO:0005615] || intracellular [GO:0005622] || cell [GO:0005623] || nucleus [GO:0005634] || nucleoplasm [GO:0005654] || cytoplasm [GO:0005737] || cytosol [GO:0005829] || membrane [GO:0016020] || nuclear body [GO:0016604] || nuclear speck [GO:0016607] || membrane-enclosed lumen [GO:0031974] || nuclear lumen …	http://amigo.geneontology.org/visualize?term_data_type=json&mode=amigo&term_data={%22GO%3A0005634%22%3A%7B%22fill%22%3A%22%23ffff66%22%2C%22font%22%3A%22black%22%7D,%22GO%3A0005654%22%3A%7B%22fill%22%3A%22%23ffff66%22%2C%22font%22%3A%22black%22%7D,%22GO%3A0005737%22%3A%7B%22fill%22%3A%22%23ffff66%22%2C%22font%22%3A%22black%22%7D,%22GO%3A0005829%22%3A%7B%22fill%22%3A%22%23ffff66%22%2C%22font%22%3A…	GO:0000981 : DNA-binding transcription factor activity, RNA polymerase II-specific || GO:0001227 : DNA-binding transcription repressor activity, RNA polymerase II-specific || GO:0003690 : double-stranded DNA binding || GO:0003697 : single-stranded DNA binding || GO:0003723 : RNA binding || GO:0003729 : mRNA binding || GO:0045296 : cadherin binding || GO:0098847 : sequence-specific single stranded…	A protein or a member of a complex that interacts selectively and non-covalently with a specific DNA sequence (sometimes referred to as a motif) within the regulatory region of a RNA polymerase II-transcribed gene to modulate transcription. Regulatory regions include promoters (proximal and distal) and enhancers. Genes are transcriptional units. [GOC:txnOH-2018] || A protein or a member of a comp…	DNA-binding transcription factor activity, RNA polymerase II-specific [GO:0000981] || DNA-binding transcription repressor activity [GO:0001217] || DNA-binding transcription repressor activity, RNA polymerase II-specific [GO:0001227] || molecular_function [GO:0003674] || nucleic acid binding [GO:0003676] || DNA binding [GO:0003677] || double-stranded DNA binding [GO:0003690] || single-stranded DNA…	http://amigo.geneontology.org/visualize?term_data_type=json&mode=amigo&term_data={%22GO%3A0000981%22%3A%7B%22fill%22%3A%22%23ffff66%22%2C%22font%22%3A%22black%22%7D,%22GO%3A0001227%22%3A%7B%22fill%22%3A%22%23ffff66%22%2C%22font%22%3A%22black%22%7D,%22GO%3A0003690%22%3A%7B%22fill%22%3A%22%23ffff66%22%2C%22font%22%3A%22black%22%7D,%22GO%3A0003697%22%3A%7B%22fill%22%3A%22%23ffff66%22%2C%22font%22%3A…
sp|P60709|ACTB_HUMAN	ACTB	sp|P60709|ACTB_HUMAN; sp|P63261|ACTG_HUMAN; tr|B4DVQ0|B4DVQ0_HUMAN; tr|B4E335|B4E335_HUMAN; tr|B4E3A4|B4E3A4_HUMAN; tr|Q1KLZ0|Q1KLZ0_HUMAN; tr|Q53G76|Q53G76_HUMAN; tr|Q53G99|Q53G99_HUMAN; tr|Q53GK6|Q53GK6_HUMAN; tr|Q8WVW5|Q8WVW5_HUMAN	sp|A5A3E0|POTEF_HUMAN; sp|P0CG38|POTEI_HUMAN; sp|P0CG39|POTEJ_HUMAN; sp|P62736|ACTA_HUMAN; sp|P63267|ACTH_HUMAN; sp|P68032|ACTC_HUMAN; sp|P68133|ACTS_HUMAN; sp|Q562R1|ACTBL_HUMAN; sp|Q6S8J3|POTEE_HUMAN; sp|Q9BYX7|ACTBM_HUMAN; tr|A0A173GMX0|A0A173GMX0_HUMAN; tr|A0A2R8Y793|A0A2R8Y793_HUMAN; tr|A0A2R8YEA7|A0A2R8YEA7_HUMAN; tr|A0A2R8YFE2|A0A2R8YFE2_HUMAN; tr|A0A2R8YGF8|A0A2R8YGF8_HUMAN; tr|A1E282|A1E…	Actin, cytoplasmic 1 OS=Homo sapiens OX=9606 GN=ACTB PE=1 SV=1	363.02	10	60	19.2	41737	6	6	6	6	AGFAGDDAPR;GYSFTTTAER;EITALAPSTMK;DSYVGDEAQSKR;QEYDESGPSIVHR;SYELPDGQVITIGNER	;Oxidation (M10)	;Oxidation (M325)	70,11;56,44;42,92;48,07;58,51;86,97	975,44101;1131,519653;1176,606003;1353,616058;1515,695374;1789,884628	2;2;2;2;3;2	488,72754;566,76721;589,31024;677,81458;506,23862;895,94891	-0,000241;0,000107;-0,000038;-0,000725;-0,000447;-0,00068	10;10;11;12;13;16	1005;2003;2272;3525;4815;7237	0;0;0;1;0;0	;Oxidation (M10) = 1.0	GO:0000079 : regulation of cyclin-dependent protein serine/threonine kinase activity || GO:0001895 : retina homeostasis || GO:0009612 : response to mechanical stimulus || GO:0016579 : protein deubiquitination || GO:0021762 : substantia nigra development || GO:0022898 : regulation of transmembrane transporter activity || GO:0032091 : negative regulation of protein binding || GO:0034329 : cell junc…	Any process that modulates the frequency, rate or extent of cyclin-dependent protein serine/threonine kinase activity. [GOC:go_curators, GOC:pr] || A tissue homeostatic process involved in the maintenance of an internal equilibrium within the retina of the eye, including control of cellular proliferation and death and control of metabolic function. [GOC:add, GOC:dph, GOC:tb, PMID:15365173, PMID:1…	regulation of cyclin-dependent protein serine/threonine kinase activity [GO:0000079] || cell activation [GO:0001775] || tissue homeostasis [GO:0001894] || retina homeostasis [GO:0001895] || regulation of protein phosphorylation [GO:0001932] || immune effector process [GO:0002252] || activation of immune response [GO:0002253] || immune system process [GO:0002376] || immune response-activating cell…	http://amigo.geneontology.org/visualize?term_data_type=json&mode=amigo&term_data={%22GO%3A0000079%22%3A%7B%22fill%22%3A%22%23ffff66%22%2C%22font%22%3A%22black%22%7D,%22GO%3A0001895%22%3A%7B%22fill%22%3A%22%23ffff66%22%2C%22font%22%3A%22black%22%7D,%22GO%3A0009612%22%3A%7B%22fill%22%3A%22%23ffff66%22%2C%22font%22%3A%22black%22%7D,%22GO%3A0016579%22%3A%7B%22fill%22%3A%22%23ffff66%22%2C%22font%22%3A…	GO:0000790 : nuclear chromatin || GO:0005615 : extracellular space || GO:0005634 : nucleus || GO:0005654 : nucleoplasm || GO:0005737 : cytoplasm || GO:0005829 : cytosol || GO:0005856 : cytoskeleton || GO:0005884 : actin filament || GO:0005886 : plasma membrane || GO:0005925 : focal adhesion || GO:0015629 : actin cytoskeleton || GO:0016020 : membrane || GO:0030016 : myofibril || GO:0030863 : corti…	The ordered and organized complex of DNA, protein, and sometimes RNA, that forms the chromosome in the nucleus. [GOC:elh, PMID:20404130] || That part of a multicellular organism outside the cells proper, usually taken to be outside the plasma membranes, and occupied by fluid. [ISBN:0198547684] || A membrane-bounded organelle of eukaryotic cells in which chromosomes are housed and replicated. In m…	histone acetyltransferase complex [GO:0000123] || nuclear chromosome [GO:0000228] || chromatin [GO:0000785] || nuclear chromatin [GO:0000790] || cellular_component [GO:0005575] || extracellular region [GO:0005576] || extracellular space [GO:0005615] || intracellular [GO:0005622] || cell [GO:0005623] || nucleus [GO:0005634] || nucleoplasm [GO:0005654] || chromosome [GO:0005694] || cytoplasm [GO:00…	http://amigo.geneontology.org/visualize?term_data_type=json&mode=amigo&term_data={%22GO%3A0000790%22%3A%7B%22fill%22%3A%22%23ffff66%22%2C%22font%22%3A%22black%22%7D,%22GO%3A0005615%22%3A%7B%22fill%22%3A%22%23ffff66%22%2C%22font%22%3A%22black%22%7D,%22GO%3A0005634%22%3A%7B%22fill%22%3A%22%23ffff66%22%2C%22font%22%3A%22black%22%7D,%22GO%3A0005654%22%3A%7B%22fill%22%3A%22%23ffff66%22%2C%22font%22%3A…	GO:0005200 : structural constituent of cytoskeleton || GO:0005522 : profilin binding || GO:0005524 : ATP binding || GO:0019894 : kinesin binding || GO:0019901 : protein kinase binding || GO:0030957 : Tat protein binding || GO:0031625 : ubiquitin protein ligase binding || GO:0042802 : identical protein binding || GO:0048156 : tau protein binding || GO:0050998 : nitric-oxide synthase binding || GO:…	The action of a molecule that contributes to the structural integrity of a cytoskeletal structure. [GOC:mah] || Interacting selectively and non-covalently with profilin, an actin-binding protein that forms a complex with G-actin and prevents it from polymerizing to form F-actin. [ISBN:0721662544] || Interacting selectively and non-covalently with ATP, adenosine 5'-triphosphate, a universally impo…	nucleotide binding [GO:0000166] || molecular_function [GO:0003674] || structural molecule activity [GO:0005198] || structural constituent of cytoskeleton [GO:0005200] || binding [GO:0005488] || protein binding [GO:0005515] || profilin binding [GO:0005522] || ATP binding [GO:0005524] || cytoskeletal protein binding [GO:0008092] || transcription factor binding [GO:0008134] || drug binding [GO:00081…	http://amigo.geneontology.org/visualize?term_data_type=json&mode=amigo&term_data={%22GO%3A0005200%22%3A%7B%22fill%22%3A%22%23ffff66%22%2C%22font%22%3A%22black%22%7D,%22GO%3A0005522%22%3A%7B%22fill%22%3A%22%23ffff66%22%2C%22font%22%3A%22black%22%7D,%22GO%3A0005524%22%3A%7B%22fill%22%3A%22%23ffff66%22%2C%22font%22%3A%22black%22%7D,%22GO%3A0019894%22%3A%7B%22fill%22%3A%22%23ffff66%22%2C%22font%22%3A…
sp|P61626|LYSC_HUMAN	LYZ	sp|P61626|LYSC_HUMAN; tr|A0A0B4J259|A0A0B4J259_HUMAN; tr|B2R4C5|B2R4C5_HUMAN; tr|F8VV32|F8VV32_HUMAN		Lysozyme C OS=Homo sapiens OX=9606 GN=LYZ PE=1 SV=1	46.69	4	0	8.11	16537	1	1	1	1	STDYGIFQINSR			46,69	1399673187	2	70084375	-0,00012	12	3906	0		GO:0001895 : retina homeostasis || GO:0006954 : inflammatory response || GO:0008152 : metabolic process || GO:0019730 : antimicrobial humoral response || GO:0019835 : cytolysis || GO:0031640 : killing of cells of other organism || GO:0042742 : defense response to bacterium || GO:0043312 : neutrophil degranulation || GO:0044267 : cellular protein metabolic process || GO:0050829 : defense response …	A tissue homeostatic process involved in the maintenance of an internal equilibrium within the retina of the eye, including control of cellular proliferation and death and control of metabolic function. [GOC:add, GOC:dph, GOC:tb, PMID:15365173, PMID:15365178] || The immediate defensive reaction (by vertebrate tissue) to infection or injury caused by chemical or physical agents. The process is cha…	cell activation [GO:0001775] || tissue homeostasis [GO:0001894] || retina homeostasis [GO:0001895] || cell killing [GO:0001906] || immune effector process [GO:0002252] || cell activation involved in immune response [GO:0002263] || myeloid leukocyte activation [GO:0002274] || myeloid cell activation involved in immune response [GO:0002275] || neutrophil activation involved in immune response [GO:0…	http://amigo.geneontology.org/visualize?term_data_type=json&mode=amigo&term_data={%22GO%3A0001895%22%3A%7B%22fill%22%3A%22%23ffff66%22%2C%22font%22%3A%22black%22%7D,%22GO%3A0006954%22%3A%7B%22fill%22%3A%22%23ffff66%22%2C%22font%22%3A%22black%22%7D,%22GO%3A0008152%22%3A%7B%22fill%22%3A%22%23ffff66%22%2C%22font%22%3A%22black%22%7D,%22GO%3A0019730%22%3A%7B%22fill%22%3A%22%23ffff66%22%2C%22font%22%3A…	GO:0005576 : extracellular region || GO:0005615 : extracellular space || GO:0035578 : azurophil granule lumen || GO:0035580 : specific granule lumen || GO:0070062 : extracellular exosome || GO:1904724 : tertiary granule lumen	The space external to the outermost structure of a cell. For cells without external protective or external encapsulating structures this refers to space outside of the plasma membrane. This term covers the host cell environment outside an intracellular parasite. [GOC:go_curators] || That part of a multicellular organism outside the cells proper, usually taken to be outside the plasma membranes, a…	lytic vacuole [GO:0000323] || cellular_component [GO:0005575] || extracellular region [GO:0005576] || extracellular space [GO:0005615] || intracellular [GO:0005622] || cell [GO:0005623] || cytoplasm [GO:0005737] || lysosome [GO:0005764] || primary lysosome [GO:0005766] || vacuole [GO:0005773] || vacuolar lumen [GO:0005775] || endomembrane system [GO:0012505] || secretory granule [GO:0030141] || c…	http://amigo.geneontology.org/visualize?term_data_type=json&mode=amigo&term_data={%22GO%3A0005576%22%3A%7B%22fill%22%3A%22%23ffff66%22%2C%22font%22%3A%22black%22%7D,%22GO%3A0005615%22%3A%7B%22fill%22%3A%22%23ffff66%22%2C%22font%22%3A%22black%22%7D,%22GO%3A0035578%22%3A%7B%22fill%22%3A%22%23ffff66%22%2C%22font%22%3A%22black%22%7D,%22GO%3A0035580%22%3A%7B%22fill%22%3A%22%23ffff66%22%2C%22font%22%3A…	GO:0003796 : lysozyme activity || GO:0042802 : identical protein binding	Catalysis of the hydrolysis of the beta-(1->4) linkages between N-acetylmuramic acid and N-acetyl-D-glucosamine residues in a peptidoglycan. [EC:3.2.1.17, PMID:22748813] || Interacting selectively and non-covalently with an identical protein or proteins. [GOC:jl]	molecular_function [GO:0003674] || lysozyme activity [GO:0003796] || catalytic activity [GO:0003824] || hydrolase activity, hydrolyzing O-glycosyl compounds [GO:0004553] || binding [GO:0005488] || protein binding [GO:0005515] || hydrolase activity [GO:0016787] || hydrolase activity, acting on glycosyl bonds [GO:0016798] || identical protein binding [GO:0042802] || peptidoglycan muralytic activity…	http://amigo.geneontology.org/visualize?term_data_type=json&mode=amigo&term_data={%22GO%3A0003796%22%3A%7B%22fill%22%3A%22%23ffff66%22%2C%22font%22%3A%22black%22%7D,%22GO%3A0042802%22%3A%7B%22fill%22%3A%22%23ffff66%22%2C%22font%22%3A%22black%22%7D}&format=png&mode=basic&term_data_type=json
sp|P61978|HNRPK_HUMAN	HNRNPK	sp|P61978|HNRPK_HUMAN; tr|A0A024R228|A0A024R228_HUMAN; tr|B3KU16|B3KU16_HUMAN; tr|B4DFF1|B4DFF1_HUMAN; tr|B4DUQ1|B4DUQ1_HUMAN; tr|Q5EC54|Q5EC54_HUMAN; tr|Q5T6W2|Q5T6W2_HUMAN		Heterogeneous nuclear ribonucleoprotein K OS=Homo sapiens OX=9606 GN=HNRNPK PE=1 SV=1	35.01	7	0	2.38	50976	1	1	1	1	NLPLPPPPPPR			35,01	1193692062	2	59785437	0,001063	11	2394	0		GO:0000398 : mRNA splicing, via spliceosome || GO:0006357 : regulation of transcription by RNA polymerase II || GO:0006396 : RNA processing || GO:0007165 : signal transduction || GO:0010988 : regulation of low-density lipoprotein particle clearance || GO:0016032 : viral process || GO:0016070 : RNA metabolic process || GO:0043066 : negative regulation of apoptotic process || GO:0045716 : positive …	The joining together of exons from one or more primary transcripts of messenger RNA (mRNA) and the excision of intron sequences, via a spliceosomal mechanism, so that mRNA consisting only of the joined exons is produced. [GOC:krc, ISBN:0198506732, ISBN:0879695897] || Any process that modulates the frequency, rate or extent of transcription mediated by RNA polymerase II. [GOC:go_curators, GOC:txnO…	RNA splicing, via transesterification reactions [GO:0000375] || RNA splicing, via transesterification reactions with bulged adenosine as nucleophile [GO:0000377] || mRNA splicing, via spliceosome [GO:0000398] || nucleobase-containing compound metabolic process [GO:0006139] || transcription, DNA-templated [GO:0006351] || regulation of transcription, DNA-templated [GO:0006355] || regulation of tran…	http://amigo.geneontology.org/visualize?term_data_type=json&mode=amigo&term_data={%22GO%3A0000398%22%3A%7B%22fill%22%3A%22%23ffff66%22%2C%22font%22%3A%22black%22%7D,%22GO%3A0006357%22%3A%7B%22fill%22%3A%22%23ffff66%22%2C%22font%22%3A%22black%22%7D,%22GO%3A0006396%22%3A%7B%22fill%22%3A%22%23ffff66%22%2C%22font%22%3A%22black%22%7D,%22GO%3A0007165%22%3A%7B%22fill%22%3A%22%23ffff66%22%2C%22font%22%3A…	GO:0000790 : nuclear chromatin || GO:0002102 : podosome || GO:0005634 : nucleus || GO:0005654 : nucleoplasm || GO:0005737 : cytoplasm || GO:0005925 : focal adhesion || GO:0010494 : cytoplasmic stress granule || GO:0016020 : membrane || GO:0042995 : cell projection || GO:0070062 : extracellular exosome || GO:0071013 : catalytic step 2 spliceosome	The ordered and organized complex of DNA, protein, and sometimes RNA, that forms the chromosome in the nucleus. [GOC:elh, PMID:20404130] || An actin-rich adhesion structure characterized by formation upon cell substrate contact and localization at the substrate-attached part of the cell, contain an F-actin-rich core surrounded by a ring structure containing proteins such as vinculin and talin, an…	nuclear chromosome [GO:0000228] || chromatin [GO:0000785] || nuclear chromatin [GO:0000790] || podosome [GO:0002102] || cellular_component [GO:0005575] || extracellular region [GO:0005576] || extracellular space [GO:0005615] || intracellular [GO:0005622] || cell [GO:0005623] || nucleus [GO:0005634] || nucleoplasm [GO:0005654] || spliceosomal complex [GO:0005681] || chromosome [GO:0005694] || cyto…	http://amigo.geneontology.org/visualize?term_data_type=json&mode=amigo&term_data={%22GO%3A0000790%22%3A%7B%22fill%22%3A%22%23ffff66%22%2C%22font%22%3A%22black%22%7D,%22GO%3A0002102%22%3A%7B%22fill%22%3A%22%23ffff66%22%2C%22font%22%3A%22black%22%7D,%22GO%3A0005634%22%3A%7B%22fill%22%3A%22%23ffff66%22%2C%22font%22%3A%22black%22%7D,%22GO%3A0005654%22%3A%7B%22fill%22%3A%22%23ffff66%22%2C%22font%22%3A…	GO:0000978 : RNA polymerase II proximal promoter sequence-specific DNA binding || GO:0001228 : DNA-binding transcription activator activity, RNA polymerase II-specific || GO:0003677 : DNA binding || GO:0003697 : single-stranded DNA binding || GO:0003723 : RNA binding || GO:0019904 : protein domain specific binding || GO:0042802 : identical protein binding || GO:0045296 : cadherin binding	Interacting selectively and non-covalently with a specific upstream regulatory DNA sequence (transcription factor recognition sequence or binding site) located in the proximal promoter of a gene transcribed by RNA polymerase II. The proximal promoter is in cis with and relatively close to the core promoter. [GOC:pg, GOC:txnOH] || A protein or a member of a complex that interacts selectively and n…	transcription regulatory region sequence-specific DNA binding [GO:0000976] || RNA polymerase II regulatory region sequence-specific DNA binding [GO:0000977] || RNA polymerase II proximal promoter sequence-specific DNA binding [GO:0000978] || DNA-binding transcription factor activity, RNA polymerase II-specific [GO:0000981] || proximal promoter sequence-specific DNA binding [GO:0000987] || RNA pol…	http://amigo.geneontology.org/visualize?term_data_type=json&mode=amigo&term_data={%22GO%3A0000978%22%3A%7B%22fill%22%3A%22%23ffff66%22%2C%22font%22%3A%22black%22%7D,%22GO%3A0001228%22%3A%7B%22fill%22%3A%22%23ffff66%22%2C%22font%22%3A%22black%22%7D,%22GO%3A0003677%22%3A%7B%22fill%22%3A%22%23ffff66%22%2C%22font%22%3A%22black%22%7D,%22GO%3A0003697%22%3A%7B%22fill%22%3A%22%23ffff66%22%2C%22font%22%3A…
sp|P62753|RS6_HUMAN	RPS6	sp|P62753|RS6_HUMAN; tr|A2A3R6|A2A3R6_HUMAN; tr|Q96DV6|Q96DV6_HUMAN	tr|A2A3R5|A2A3R5_HUMAN; tr|A2A3R7|A2A3R7_HUMAN; tr|Q9BZU1|Q9BZU1_HUMAN	40S ribosomal protein S6 OS=Homo sapiens OX=9606 GN=RPS6 PE=1 SV=1	79.49	3	3	8.03	28681	2	2	2	2	LIEVDDER;DIPGLTDTTVPR			39,65;39,84	987,487274;1283,67215	2;2	494,75058;642,8429	-0,000333;-0,000451	8;12	1087;3005	0;0		GO:0000082 : G1/S transition of mitotic cell cycle || GO:0000184 : nuclear-transcribed mRNA catabolic process, nonsense-mediated decay || GO:0001890 : placenta development || GO:0002309 : T cell proliferation involved in immune response || GO:0006364 : rRNA processing || GO:0006412 : translation || GO:0006413 : translational initiation || GO:0006614 : SRP-dependent cotranslational protein targeti…	The mitotic cell cycle transition by which a cell in G1 commits to S phase. The process begins with the build up of G1 cyclin-dependent kinase (G1 CDK), resulting in the activation of transcription of G1 cyclins. The process ends with the positive feedback of the G1 cyclins on the G1 CDK which commits the cell to S phase, in which DNA replication is initiated. [GOC:mtg_cell_cycle] || The nonsense…	reproduction [GO:0000003] || cell cycle checkpoint [GO:0000075] || G1/S transition of mitotic cell cycle [GO:0000082] || nuclear-transcribed mRNA catabolic process, nonsense-mediated decay [GO:0000184] || mitotic cell cycle [GO:0000278] || nuclear-transcribed mRNA catabolic process [GO:0000956] || cell activation [GO:0001775] || leukocyte homeostasis [GO:0001776] || placenta development [GO:00018…	http://amigo.geneontology.org/visualize?term_data_type=json&mode=amigo&term_data={%22GO%3A0000082%22%3A%7B%22fill%22%3A%22%23ffff66%22%2C%22font%22%3A%22black%22%7D,%22GO%3A0000184%22%3A%7B%22fill%22%3A%22%23ffff66%22%2C%22font%22%3A%22black%22%7D,%22GO%3A0001890%22%3A%7B%22fill%22%3A%22%23ffff66%22%2C%22font%22%3A%22black%22%7D,%22GO%3A0002309%22%3A%7B%22fill%22%3A%22%23ffff66%22%2C%22font%22%3A…	GO:0005634 : nucleus || GO:0005654 : nucleoplasm || GO:0005730 : nucleolus || GO:0005783 : endoplasmic reticulum || GO:0005829 : cytosol || GO:0005844 : polysome || GO:0015935 : small ribosomal subunit || GO:0016020 : membrane || GO:0022627 : cytosolic small ribosomal subunit || GO:0030425 : dendrite || GO:0036464 : cytoplasmic ribonucleoprotein granule || GO:0044297 : cell body || GO:0048471 : p…	A membrane-bounded organelle of eukaryotic cells in which chromosomes are housed and replicated. In most cells, the nucleus contains all of the cell's chromosomes except the organellar chromosomes, and is the site of RNA synthesis and processing. In some species, or in specialized cell types, RNA metabolism or DNA replication may be absent. [GOC:go_curators] || That part of the nuclear content ot…	cellular_component [GO:0005575] || intracellular [GO:0005622] || cell [GO:0005623] || nucleus [GO:0005634] || nucleoplasm [GO:0005654] || nucleolus [GO:0005730] || cytoplasm [GO:0005737] || endoplasmic reticulum [GO:0005783] || cytosol [GO:0005829] || ribosome [GO:0005840] || polysome [GO:0005844] || endomembrane system [GO:0012505] || small ribosomal subunit [GO:0015935] || membrane [GO:0016020]…	http://amigo.geneontology.org/visualize?term_data_type=json&mode=amigo&term_data={%22GO%3A0005634%22%3A%7B%22fill%22%3A%22%23ffff66%22%2C%22font%22%3A%22black%22%7D,%22GO%3A0005654%22%3A%7B%22fill%22%3A%22%23ffff66%22%2C%22font%22%3A%22black%22%7D,%22GO%3A0005730%22%3A%7B%22fill%22%3A%22%23ffff66%22%2C%22font%22%3A%22black%22%7D,%22GO%3A0005783%22%3A%7B%22fill%22%3A%22%23ffff66%22%2C%22font%22%3A…	GO:0003723 : RNA binding || GO:0003735 : structural constituent of ribosome || GO:0019901 : protein kinase binding	Interacting selectively and non-covalently with an RNA molecule or a portion thereof. [GOC:jl, GOC:mah] || The action of a molecule that contributes to the structural integrity of the ribosome. [GOC:mah] || Interacting selectively and non-covalently with a protein kinase, any enzyme that catalyzes the transfer of a phosphate group, usually from ATP, to a protein substrate. [GOC:jl]	molecular_function [GO:0003674] || nucleic acid binding [GO:0003676] || RNA binding [GO:0003723] || structural constituent of ribosome [GO:0003735] || structural molecule activity [GO:0005198] || binding [GO:0005488] || protein binding [GO:0005515] || enzyme binding [GO:0019899] || kinase binding [GO:0019900] || protein kinase binding [GO:0019901] || organic cyclic compound binding [GO:0097159] |…	http://amigo.geneontology.org/visualize?term_data_type=json&mode=amigo&term_data={%22GO%3A0003723%22%3A%7B%22fill%22%3A%22%23ffff66%22%2C%22font%22%3A%22black%22%7D,%22GO%3A0003735%22%3A%7B%22fill%22%3A%22%23ffff66%22%2C%22font%22%3A%22black%22%7D,%22GO%3A0019901%22%3A%7B%22fill%22%3A%22%23ffff66%22%2C%22font%22%3A%22black%22%7D}&format=png&mode=basic&term_data_type=json
sp|P62805|H4_HUMAN	HIST1H4A	sp|P62805|H4_HUMAN; tr|B2R4R0|B2R4R0_HUMAN; tr|Q0VAS5|Q0VAS5_HUMAN	tr|Q6B823|Q6B823_HUMAN	Histone H4 OS=Homo sapiens OX=9606 GN=HIST1H4A PE=1 SV=2	141.71	3	1	29.13	11367	3	3	3	3	VFLENVIR;ISGLIYEETR;DNIQGITKPAIR			41,98;55,74;43,99	988,570557;1179,613525;1324,746277	2;2;2	495,29239;590,8139;663,38007	-0,000165;-0,000139;-0,000345	8;10;12	1100;2309;3352	0;0;0		GO:0000183 : chromatin silencing at rDNA || GO:0006303 : double-strand break repair via nonhomologous end joining || GO:0006334 : nucleosome assembly || GO:0006335 : DNA replication-dependent nucleosome assembly || GO:0006336 : DNA replication-independent nucleosome assembly || GO:0006352 : DNA-templated transcription, initiation || GO:0016233 : telomere capping || GO:0032200 : telomere organizat…	Repression of transcription of ribosomal DNA by altering the structure of chromatin. [PMID:10219245] || The repair of a double-strand break in DNA in which the two broken ends are rejoined with little or no sequence complementarity. Information at the DNA ends may be lost due to the modification of broken DNA ends. This term covers instances of separate pathways, called classical (or canonical) a…	chromatin silencing at rDNA [GO:0000183] || telomere maintenance [GO:0000723] || non-recombinational repair [GO:0000726] || immune system process [GO:0002376] || immune system development [GO:0002520] || regulation of immune system process [GO:0002682] || negative regulation of immune system process [GO:0002683] || nucleobase-containing compound metabolic process [GO:0006139] || DNA metabolic pro…	http://amigo.geneontology.org/visualize?term_data_type=json&mode=amigo&term_data={%22GO%3A0000183%22%3A%7B%22fill%22%3A%22%23ffff66%22%2C%22font%22%3A%22black%22%7D,%22GO%3A0006303%22%3A%7B%22fill%22%3A%22%23ffff66%22%2C%22font%22%3A%22black%22%7D,%22GO%3A0006334%22%3A%7B%22fill%22%3A%22%23ffff66%22%2C%22font%22%3A%22black%22%7D,%22GO%3A0006335%22%3A%7B%22fill%22%3A%22%23ffff66%22%2C%22font%22%3A…	GO:0000228 : nuclear chromosome || GO:0000784 : nuclear chromosome, telomeric region || GO:0000786 : nucleosome || GO:0000788 : nuclear nucleosome || GO:0005576 : extracellular region || GO:0005634 : nucleus || GO:0005654 : nucleoplasm || GO:0016020 : membrane || GO:0032991 : protein-containing complex || GO:0070062 : extracellular exosome	A chromosome that encodes the nuclear genome and is found in the nucleus of a eukaryotic cell during the cell cycle phases when the nucleus is intact. [GOC:dph, GOC:mah] || The terminal region of a linear nuclear chromosome that includes the telomeric DNA repeats and associated proteins. [GOC:elh] || A complex comprised of DNA wound around a multisubunit core and associated proteins, which forms …	nuclear chromosome [GO:0000228] || chromosome, telomeric region [GO:0000781] || nuclear chromosome, telomeric region [GO:0000784] || chromatin [GO:0000785] || nucleosome [GO:0000786] || nuclear nucleosome [GO:0000788] || nuclear chromatin [GO:0000790] || cellular_component [GO:0005575] || extracellular region [GO:0005576] || extracellular space [GO:0005615] || intracellular [GO:0005622] || cell […	http://amigo.geneontology.org/visualize?term_data_type=json&mode=amigo&term_data={%22GO%3A0000228%22%3A%7B%22fill%22%3A%22%23ffff66%22%2C%22font%22%3A%22black%22%7D,%22GO%3A0000784%22%3A%7B%22fill%22%3A%22%23ffff66%22%2C%22font%22%3A%22black%22%7D,%22GO%3A0000786%22%3A%7B%22fill%22%3A%22%23ffff66%22%2C%22font%22%3A%22black%22%7D,%22GO%3A0000788%22%3A%7B%22fill%22%3A%22%23ffff66%22%2C%22font%22%3A…	GO:0003677 : DNA binding || GO:0003723 : RNA binding || GO:0019904 : protein domain specific binding || GO:0046982 : protein heterodimerization activity	Any molecular function by which a gene product interacts selectively and non-covalently with DNA (deoxyribonucleic acid). [GOC:dph, GOC:jl, GOC:tb, GOC:vw] || Interacting selectively and non-covalently with an RNA molecule or a portion thereof. [GOC:jl, GOC:mah] || Interacting selectively and non-covalently with a specific domain of a protein. [GOC:go_curators] || Interacting selectively and non-…	molecular_function [GO:0003674] || nucleic acid binding [GO:0003676] || DNA binding [GO:0003677] || RNA binding [GO:0003723] || binding [GO:0005488] || protein binding [GO:0005515] || protein domain specific binding [GO:0019904] || protein heterodimerization activity [GO:0046982] || protein dimerization activity [GO:0046983] || organic cyclic compound binding [GO:0097159] || heterocyclic compound…	http://amigo.geneontology.org/visualize?term_data_type=json&mode=amigo&term_data={%22GO%3A0003677%22%3A%7B%22fill%22%3A%22%23ffff66%22%2C%22font%22%3A%22black%22%7D,%22GO%3A0003723%22%3A%7B%22fill%22%3A%22%23ffff66%22%2C%22font%22%3A%22black%22%7D,%22GO%3A0019904%22%3A%7B%22fill%22%3A%22%23ffff66%22%2C%22font%22%3A%22black%22%7D,%22GO%3A0046982%22%3A%7B%22fill%22%3A%22%23ffff66%22%2C%22font%22%3A…
sp|P62826|RAN_HUMAN	RAN	sp|P62826|RAN_HUMAN; tr|B5MDF5|B5MDF5_HUMAN; tr|H0YFC6|H0YFC6_HUMAN; tr|J3KQE5|J3KQE5_HUMAN; tr|Q0EFC9|Q0EFC9_HUMAN; tr|Q96QB7|Q96QB7_HUMAN		GTP-binding nuclear protein Ran OS=Homo sapiens OX=9606 GN=RAN PE=1 SV=3	56.9	6	0	5.09	24423	1	1	1	1	LVLVGDGGTGK			56,9	1014570984	2	50829294	0,000172	11	1323	0		GO:0000055 : ribosomal large subunit export from nucleus || GO:0000056 : ribosomal small subunit export from nucleus || GO:0000070 : mitotic sister chromatid segregation || GO:0000278 : mitotic cell cycle || GO:0006259 : DNA metabolic process || GO:0006409 : tRNA export from nucleus || GO:0006606 : protein import into nucleus || GO:0006611 : protein export from nucleus || GO:0006913 : nucleocytop…	The directed movement of a ribosomal large subunit from the nucleus into the cytoplasm. [GOC:mah] || The directed movement of a ribosomal small subunit from the nucleus into the cytoplasm. [GOC:mah] || The cell cycle process in which replicated homologous chromosomes are organized and then physically separated and apportioned to two sets during the mitotic cell cycle. Each replicated chromosome, …	reproduction [GO:0000003] || ribosomal subunit export from nucleus [GO:0000054] || ribosomal large subunit export from nucleus [GO:0000055] || ribosomal small subunit export from nucleus [GO:0000056] || mitotic sister chromatid segregation [GO:0000070] || microtubule cytoskeleton organization [GO:0000226] || mitotic cell cycle [GO:0000278] || nuclear division [GO:0000280] || sister chromatid segr…	http://amigo.geneontology.org/visualize?term_data_type=json&mode=amigo&term_data={%22GO%3A0000055%22%3A%7B%22fill%22%3A%22%23ffff66%22%2C%22font%22%3A%22black%22%7D,%22GO%3A0000056%22%3A%7B%22fill%22%3A%22%23ffff66%22%2C%22font%22%3A%22black%22%7D,%22GO%3A0000070%22%3A%7B%22fill%22%3A%22%23ffff66%22%2C%22font%22%3A%22black%22%7D,%22GO%3A0000278%22%3A%7B%22fill%22%3A%22%23ffff66%22%2C%22font%22%3A…	GO:0001673 : male germ cell nucleus || GO:0002177 : manchette || GO:0005634 : nucleus || GO:0005635 : nuclear envelope || GO:0005643 : nuclear pore || GO:0005654 : nucleoplasm || GO:0005730 : nucleolus || GO:0005737 : cytoplasm || GO:0005814 : centriole || GO:0005829 : cytosol || GO:0016020 : membrane || GO:0030496 : midbody || GO:0032991 : protein-containing complex || GO:0036126 : sperm flagell…	The nucleus of a male germ cell, a reproductive cell in males. [CL:0000015, GOC:hjd, GOC:mtg_sensu] || A tubular array of microtubules that extends from the perinuclear ring surrounding the spermatid nucleus to the flagellar axoneme. The manchette may also contain F-actin filaments. [GOC:krc, PMID:15018141, PMID:22319670, PMID:24440897, PMID:26792866] || A membrane-bounded organelle of eukaryotic…	male germ cell nucleus [GO:0001673] || manchette [GO:0002177] || cellular_component [GO:0005575] || extracellular region [GO:0005576] || extracellular space [GO:0005615] || intracellular [GO:0005622] || cell [GO:0005623] || nucleus [GO:0005634] || nuclear envelope [GO:0005635] || nuclear pore [GO:0005643] || nucleoplasm [GO:0005654] || nucleolus [GO:0005730] || cytoplasm [GO:0005737] || endosome …	http://amigo.geneontology.org/visualize?term_data_type=json&mode=amigo&term_data={%22GO%3A0001673%22%3A%7B%22fill%22%3A%22%23ffff66%22%2C%22font%22%3A%22black%22%7D,%22GO%3A0002177%22%3A%7B%22fill%22%3A%22%23ffff66%22%2C%22font%22%3A%22black%22%7D,%22GO%3A0005634%22%3A%7B%22fill%22%3A%22%23ffff66%22%2C%22font%22%3A%22black%22%7D,%22GO%3A0005635%22%3A%7B%22fill%22%3A%22%23ffff66%22%2C%22font%22%3A…	GO:0000287 : magnesium ion binding || GO:0003682 : chromatin binding || GO:0003723 : RNA binding || GO:0003924 : GTPase activity || GO:0005525 : GTP binding || GO:0019003 : GDP binding || GO:0019904 : protein domain specific binding || GO:0044877 : protein-containing complex binding || GO:0045296 : cadherin binding || GO:0045505 : dynein intermediate chain binding || GO:0046982 : protein heterodi…	Interacting selectively and non-covalently with magnesium (Mg) ions. [GOC:ai] || Interacting selectively and non-covalently with chromatin, the network of fibers of DNA, protein, and sometimes RNA, that make up the chromosomes of the eukaryotic nucleus during interphase. [GOC:jl, ISBN:0198506732, PMID:20404130] || Interacting selectively and non-covalently with an RNA molecule or a portion thereo…	nucleotide binding [GO:0000166] || magnesium ion binding [GO:0000287] || nucleoside binding [GO:0001882] || purine nucleoside binding [GO:0001883] || molecular_function [GO:0003674] || nucleic acid binding [GO:0003676] || chromatin binding [GO:0003682] || RNA binding [GO:0003723] || catalytic activity [GO:0003824] || GTPase activity [GO:0003924] || signaling receptor binding [GO:0005102] || bindi…	http://amigo.geneontology.org/visualize?term_data_type=json&mode=amigo&term_data={%22GO%3A0000287%22%3A%7B%22fill%22%3A%22%23ffff66%22%2C%22font%22%3A%22black%22%7D,%22GO%3A0003682%22%3A%7B%22fill%22%3A%22%23ffff66%22%2C%22font%22%3A%22black%22%7D,%22GO%3A0003723%22%3A%7B%22fill%22%3A%22%23ffff66%22%2C%22font%22%3A%22black%22%7D,%22GO%3A0003924%22%3A%7B%22fill%22%3A%22%23ffff66%22%2C%22font%22%3A…
sp|P62917|RL8_HUMAN	RPL8	sp|P62917|RL8_HUMAN; tr|E9PKU4|E9PKU4_HUMAN; tr|E9PKZ0|E9PKZ0_HUMAN; tr|E9PP36|E9PP36_HUMAN		60S ribosomal protein L8 OS=Homo sapiens OX=9606 GN=RPL8 PE=1 SV=2	43.16	4	0	4.28	28025	1	1	1	1	AVVGVVAGGGR			43,16	940545441	2	47128006	0,000064	11	879	0		GO:0000184 : nuclear-transcribed mRNA catabolic process, nonsense-mediated decay || GO:0002181 : cytoplasmic translation || GO:0006412 : translation || GO:0006413 : translational initiation || GO:0006614 : SRP-dependent cotranslational protein targeting to membrane || GO:0019083 : viral transcription || GO:1990090 : cellular response to nerve growth factor stimulus	The nonsense-mediated decay pathway for nuclear-transcribed mRNAs degrades mRNAs in which an amino-acid codon has changed to a nonsense codon; this prevents the translation of such mRNAs into truncated, and potentially harmful, proteins. [GOC:krc, GOC:ma, PMID:10025395] || The chemical reactions and pathways resulting in the formation of a protein in the cytoplasm. This is a ribosome-mediated pro…	nuclear-transcribed mRNA catabolic process, nonsense-mediated decay [GO:0000184] || nuclear-transcribed mRNA catabolic process [GO:0000956] || cytoplasmic translation [GO:0002181] || nucleobase-containing compound metabolic process [GO:0006139] || RNA catabolic process [GO:0006401] || mRNA catabolic process [GO:0006402] || translation [GO:0006412] || translational initiation [GO:0006413] || pepti…	http://amigo.geneontology.org/visualize?term_data_type=json&mode=amigo&term_data={%22GO%3A0000184%22%3A%7B%22fill%22%3A%22%23ffff66%22%2C%22font%22%3A%22black%22%7D,%22GO%3A0002181%22%3A%7B%22fill%22%3A%22%23ffff66%22%2C%22font%22%3A%22black%22%7D,%22GO%3A0006412%22%3A%7B%22fill%22%3A%22%23ffff66%22%2C%22font%22%3A%22black%22%7D,%22GO%3A0006413%22%3A%7B%22fill%22%3A%22%23ffff66%22%2C%22font%22%3A…	GO:0005829 : cytosol || GO:0005840 : ribosome || GO:0005925 : focal adhesion || GO:0014069 : postsynaptic density || GO:0016020 : membrane || GO:0022625 : cytosolic large ribosomal subunit || GO:0042788 : polysomal ribosome || GO:0098794 : postsynapse	The part of the cytoplasm that does not contain organelles but which does contain other particulate matter, such as protein complexes. [GOC:hjd, GOC:jl] || An intracellular organelle, about 200 A in diameter, consisting of RNA and protein. It is the site of protein biosynthesis resulting from translation of messenger RNA (mRNA). It consists of two subunits, one large and one small, each containin…	cellular_component [GO:0005575] || intracellular [GO:0005622] || cell [GO:0005623] || cytoplasm [GO:0005737] || cytosol [GO:0005829] || ribosome [GO:0005840] || polysome [GO:0005844] || adherens junction [GO:0005912] || cell-substrate adherens junction [GO:0005924] || focal adhesion [GO:0005925] || postsynaptic density [GO:0014069] || large ribosomal subunit [GO:0015934] || membrane [GO:0016020] …	http://amigo.geneontology.org/visualize?term_data_type=json&mode=amigo&term_data={%22GO%3A0005829%22%3A%7B%22fill%22%3A%22%23ffff66%22%2C%22font%22%3A%22black%22%7D,%22GO%3A0005840%22%3A%7B%22fill%22%3A%22%23ffff66%22%2C%22font%22%3A%22black%22%7D,%22GO%3A0005925%22%3A%7B%22fill%22%3A%22%23ffff66%22%2C%22font%22%3A%22black%22%7D,%22GO%3A0014069%22%3A%7B%22fill%22%3A%22%23ffff66%22%2C%22font%22%3A…	GO:0003723 : RNA binding || GO:0003735 : structural constituent of ribosome || GO:1990932 : 5.8S rRNA binding	Interacting selectively and non-covalently with an RNA molecule or a portion thereof. [GOC:jl, GOC:mah] || The action of a molecule that contributes to the structural integrity of the ribosome. [GOC:mah] || Interacting selectively and non-covalently with 5.8S ribosomal RNA, a eukaryotic ribosomal RNA which forms a complex with 28S RNA. [PMID:11716358, PMID:15527424]	molecular_function [GO:0003674] || nucleic acid binding [GO:0003676] || RNA binding [GO:0003723] || structural constituent of ribosome [GO:0003735] || structural molecule activity [GO:0005198] || binding [GO:0005488] || rRNA binding [GO:0019843] || organic cyclic compound binding [GO:0097159] || heterocyclic compound binding [GO:1901363] || 5.8S rRNA binding [GO:1990932]	http://amigo.geneontology.org/visualize?term_data_type=json&mode=amigo&term_data={%22GO%3A0003723%22%3A%7B%22fill%22%3A%22%23ffff66%22%2C%22font%22%3A%22black%22%7D,%22GO%3A0003735%22%3A%7B%22fill%22%3A%22%23ffff66%22%2C%22font%22%3A%22black%22%7D,%22GO%3A1990932%22%3A%7B%22fill%22%3A%22%23ffff66%22%2C%22font%22%3A%22black%22%7D}&format=png&mode=basic&term_data_type=json
sp|P68104|EF1A1_HUMAN	EEF1A1	sp|P68104|EF1A1_HUMAN; sp|Q05639|EF1A2_HUMAN; sp|Q5VTE0|EF1A3_HUMAN; tr|A0A087WVQ9|A0A087WVQ9_HUMAN; tr|A0A2U3TZH3|A0A2U3TZH3_HUMAN; tr|A8K9C4|A8K9C4_HUMAN; tr|B4DNE0|B4DNE0_HUMAN; tr|B4E2C5|B4E2C5_HUMAN; tr|Q14222|Q14222_HUMAN; tr|Q16577|Q16577_HUMAN; tr|Q504Z0|Q504Z0_HUMAN; tr|Q53G85|Q53G85_HUMAN; tr|Q53G89|Q53G89_HUMAN; tr|Q53GA1|Q53GA1_HUMAN; tr|Q53GE9|Q53GE9_HUMAN; tr|Q53HM9|Q53HM9_HUMAN; tr…		Elongation factor 1-alpha 1 OS=Homo sapiens OX=9606 GN=EEF1A1 PE=1 SV=1	54.38	31	0	2.38	50141	1	1	1	1	IGGIGTVPVGR			54,38	1024602951	2	51330841	-0,000342	11	1353	0		GO:0006412 : translation || GO:0006414 : translational elongation || GO:0010035 : response to inorganic substance || GO:0043065 : positive regulation of apoptotic process || GO:0043312 : neutrophil degranulation || GO:0051602 : response to electrical stimulus || GO:0071364 : cellular response to epidermal growth factor stimulus || GO:0090218 : positive regulation of lipid kinase activity || GO:19…	The cellular metabolic process in which a protein is formed, using the sequence of a mature mRNA or circRNA molecule to specify the sequence of amino acids in a polypeptide chain. Translation is mediated by the ribosome, and begins with the formation of a ternary complex between aminoacylated initiator methionine tRNA, GTP, and initiation factor 2, which subsequently associates with the small sub…	cell activation [GO:0001775] || immune effector process [GO:0002252] || cell activation involved in immune response [GO:0002263] || myeloid leukocyte activation [GO:0002274] || myeloid cell activation involved in immune response [GO:0002275] || neutrophil activation involved in immune response [GO:0002283] || leukocyte activation involved in immune response [GO:0002366] || immune system process […	http://amigo.geneontology.org/visualize?term_data_type=json&mode=amigo&term_data={%22GO%3A0006412%22%3A%7B%22fill%22%3A%22%23ffff66%22%2C%22font%22%3A%22black%22%7D,%22GO%3A0006414%22%3A%7B%22fill%22%3A%22%23ffff66%22%2C%22font%22%3A%22black%22%7D,%22GO%3A0010035%22%3A%7B%22fill%22%3A%22%23ffff66%22%2C%22font%22%3A%22black%22%7D,%22GO%3A0043065%22%3A%7B%22fill%22%3A%22%23ffff66%22%2C%22font%22%3A…	GO:0005576 : extracellular region || GO:0005615 : extracellular space || GO:0005634 : nucleus || GO:0005730 : nucleolus || GO:0005737 : cytoplasm || GO:0005829 : cytosol || GO:0005853 : eukaryotic translation elongation factor 1 complex || GO:0005886 : plasma membrane || GO:0016020 : membrane || GO:0030864 : cortical actin cytoskeleton || GO:0032587 : ruffle membrane || GO:0034774 : secretory gra…	The space external to the outermost structure of a cell. For cells without external protective or external encapsulating structures this refers to space outside of the plasma membrane. This term covers the host cell environment outside an intracellular parasite. [GOC:go_curators] || That part of a multicellular organism outside the cells proper, usually taken to be outside the plasma membranes, a…	lytic vacuole [GO:0000323] || ruffle [GO:0001726] || cellular_component [GO:0005575] || extracellular region [GO:0005576] || extracellular space [GO:0005615] || intracellular [GO:0005622] || cell [GO:0005623] || nucleus [GO:0005634] || nucleolus [GO:0005730] || cytoplasm [GO:0005737] || lysosome [GO:0005764] || lysosomal membrane [GO:0005765] || vacuole [GO:0005773] || vacuolar membrane [GO:00057…	http://amigo.geneontology.org/visualize?term_data_type=json&mode=amigo&term_data={%22GO%3A0005576%22%3A%7B%22fill%22%3A%22%23ffff66%22%2C%22font%22%3A%22black%22%7D,%22GO%3A0005615%22%3A%7B%22fill%22%3A%22%23ffff66%22%2C%22font%22%3A%22black%22%7D,%22GO%3A0005634%22%3A%7B%22fill%22%3A%22%23ffff66%22%2C%22font%22%3A%22black%22%7D,%22GO%3A0005730%22%3A%7B%22fill%22%3A%22%23ffff66%22%2C%22font%22%3A…	GO:0000049 : tRNA binding || GO:0003723 : RNA binding || GO:0003746 : translation elongation factor activity || GO:0003924 : GTPase activity || GO:0005516 : calmodulin binding || GO:0005525 : GTP binding || GO:0008135 : translation factor activity, RNA binding || GO:0019901 : protein kinase binding	Interacting selectively and non-covalently with transfer RNA. [GOC:ai] || Interacting selectively and non-covalently with an RNA molecule or a portion thereof. [GOC:jl, GOC:mah] || Functions in chain elongation during polypeptide synthesis at the ribosome. [ISBN:0198506732] || Catalysis of the reaction: GTP + H2O = GDP + phosphate. [ISBN:0198547684] || Interacting selectively and non-covalently w…	tRNA binding [GO:0000049] || nucleotide binding [GO:0000166] || nucleoside binding [GO:0001882] || purine nucleoside binding [GO:0001883] || molecular_function [GO:0003674] || nucleic acid binding [GO:0003676] || RNA binding [GO:0003723] || translation elongation factor activity [GO:0003746] || catalytic activity [GO:0003824] || GTPase activity [GO:0003924] || binding [GO:0005488] || protein bind…	http://amigo.geneontology.org/visualize?term_data_type=json&mode=amigo&term_data={%22GO%3A0000049%22%3A%7B%22fill%22%3A%22%23ffff66%22%2C%22font%22%3A%22black%22%7D,%22GO%3A0003723%22%3A%7B%22fill%22%3A%22%23ffff66%22%2C%22font%22%3A%22black%22%7D,%22GO%3A0003746%22%3A%7B%22fill%22%3A%22%23ffff66%22%2C%22font%22%3A%22black%22%7D,%22GO%3A0003924%22%3A%7B%22fill%22%3A%22%23ffff66%22%2C%22font%22%3A…
[truncated: 32 more rows]

## Sheet: Figure 2
	cyto UT	cyto TMZ	Nucleo UT	nucleo TMZ	chromaUT	Chroma TMZ
	22326	5031	1247	14058	7728	17630
	20431	4347	1341	10448	8047	28071
	9007	4270	783	2126	9624	11600
	9001	4104	6473	11340	6506	14112
Table Analyzed		Data 9	Data 9	Data 9
	Column B	cyto TMZ	nucleo TMZ	Chroma TMZ
	vs.	vs,	vs,	vs,
	Column A	cyto UT	Nucleo UT	chromaUT
Mann Whitney test
P value		0.0286	0.0571	0.0286
Exact or approximate P value?		Exact	Exact	Exact
P value summary		*	ns	*
	Significantly different (P < 0.05)?	Yes	No	Yes
	One- or two-tailed P value?	Two-tailed	Two-tailed	Two-tailed
	Sum of ranks in column A,B	26 , 10	11 , 25	10 , 26
	Mann-Whitney U	0	1	0
	Difference between medians
	Median of column A	14719, n=4	1294, n=4	7888, n=4
	Median of column B	4309, n=4	10894, n=4	15871, n=4
	Difference: Actual	-10411	9600	7984
	Difference: Hodges-Lehmann	-10152	9154	7806

## Sheet: Figure 3
									PLA HSP110 - SMARCC2
									si-scramble		si-HSP110
									NT	OX	OX
								Mean	28.8901	74.1507	21.915
								sd	18.7358	41.2572	21.3082
								n	282	73	200
								T-Test p=	ref	9.90629e-08	3.54164e-12
								Values	50	51	3
									26	65	24
									80	64	34
									24	74	83
									85	207	5
									11	91	125
									41	76	50
									59	76	22
									78	63	19
									33	89	16
									51	79	20
									70	34	36
									31	29	67
									36	71	44
									59	61	61
									56	50	11
									44	41	102
									46	70	40
									51	126	36
									104	123	8
									58	37	29
									69	44	25
									151	27	48
									61	74	6
									52	100	8
									62	121	16
									32	61	18
									82	69	29
									57	110	16
									18	45	17
									29	100	37
									15	180	17
									19	21	11
									92	31	14
									43	72	14
									66	78	26
									81	37	13
									46	143	14
									18	31	33
									13	41	28
									20	42	37
									47	45	40
									5	18	23
									23	24	23
									26	103	3
									16	84	19
									36	43	11
									11	58	5
									54	3	14
									4	80	41
									67	9	8
									21	67	15
									10	49	40
									20	39	12
									37	28	4
									27	44	21
									10	64	21
									24	98	20
									14	131	13
									27	167	24
									21	98	12
									26	165	24
									47	139	19
									19	109	13
									35	90	53
									31	63	23
									20	68	19
									20	133	5
									13	69	97
									4	74	5
									37	56	1
									9	124	40
									35	67	25
									17		18
									35		21
									25		6
									21		19
									62		23
									16		31
									22		2
									25		5
									20		20
									30		13
									13		34
									18		13
									8		6
									48		21
									24		27
									22		18
									26		62
									22		29
									20		63
									31		60
									18		97
									19		6
									44		5
									61		5
									13		7
									47		26
									46		5
									21		4
									33		31
									43		9
									18		15
									33		17
[truncated: 177 more rows]

## Sheet: Figure 4
	PLA BRG1 - SMARCC2
[truncated: 90 more rows]
